# Supplementary material for: Integrated analysis of ceRNA network in hepatocellular carcinoma using bioinformatics analysis
Source: Medicine (Baltimore). 2021 Jun 4;100(22):e26194. doi: 10.1097/MD.0000000000026194 (PMC8183720; doi:10.1097/MD.0000000000026194)
Supplement: Supplemental Digital Content [file medi-100-e26194-s001.xlsx]

## Sheet: lncRNA
Supplement Table 1. Results of the differentially expressed lncRNAs (DE lncRNAs), DEmiRNAs, and DEmRNAs.
geneName	logFC	AveExpr	t	P.Value	adj.P.Val	B	state
RP11-467I20.6	-4.24678	3.44826	-22.3674	1.17787e-06	0.0328789	4.54089	down
ADCY10	-4.18662	5.50576	-20.8755	1.72137e-06	0.0328789	4.39692	down
LOC102724874	-3.4395	3.11336	-18.3755	3.46502e-06	0.0350532	4.09543	down
LCAT	-3.48741	12.1683	-17.4931	4.53569e-06	0.0350532	3.96641	down
SPINK1	10.7012	11.8348	17.3465	4.7493e-06	0.0350532	3.94362	up
CXorf66	-4.20226	3.23989	-16.7366	5.77492e-06	0.0350532	3.84434	down
AC138430.4	-3.33446	2.88443	-16.0185	7.33576e-06	0.0350532	3.71749	down
AC133633.1	-3.88636	3.09171	-16.0165	7.34079e-06	0.0350532	3.71712	down
BCAT1	2.97868	2.85569	13.5893	1.79268e-05	0.071663	3.19076	up
RP11-318C2.1	-4.11787	3.78673	-13.2971	2.01634e-05	0.071663	3.11525	down
RP1-90J4.1	-5.17099	4.36072	-13.0973	2.18829e-05	0.071663	3.06185	down
BCKDHB	-3.36337	9.34028	-12.8564	2.41901e-05	0.071663	2.9955	down
RP3-462E2.3	-2.62809	6.27994	-12.7229	2.55915e-05	0.071663	2.95777	down
DIO3	-3.57632	4.51644	-12.6619	2.62632e-05	0.071663	2.9403	down
FANCD2OS	2.35058	2.39961	12.1513	3.27807e-05	0.0756064	2.78809	up
SYCE1	-3.28195	3.03367	-12.1403	3.29403e-05	0.0756064	2.7847	down
CALML3	-3.07741	3.56982	-12.0411	3.44262e-05	0.0756064	2.75379	down
ASPA	-4.26715	7.56272	-11.7096	3.99956e-05	0.0756064	2.6473	down
RP11-278H7.3	-3.13446	3.49661	-11.4902	4.42633e-05	0.0756064	2.57404	down
AC009166.7	-3.82983	3.33944	-11.3877	4.64401e-05	0.0756064	2.539	down
MPDZ	-2.70592	11.3735	-11.0416	5.47785e-05	0.0756064	2.41677	down
CNGA1	-4.78602	7.19569	-11.0368	5.49052e-05	0.0756064	2.41504	down
B9D1	2.1642	8.26383	10.9793	5.64585e-05	0.0756064	2.39413	up
GABRD	4.35454	6.2276	10.9086	5.84412e-05	0.0756064	2.36815	up
CPEB3	-3.19576	9.56386	-10.7968	6.1744e-05	0.0756064	2.32654	down
WNT2	-2.82763	2.75785	-10.7692	6.25918e-05	0.0756064	2.31618	down
LIFR	-2.39264	10.0045	-10.7076	6.45347e-05	0.0756064	2.29288	down
RP11-475O23.2	-2.29271	5.51572	-10.6908	6.50771e-05	0.0756064	2.28649	down
GSTZ1	-3.51941	10.2867	-10.6353	6.69076e-05	0.0756064	2.26525	down
PRSS12	-3.01336	3.72937	-10.6352	6.69103e-05	0.0756064	2.26521	down
IGFALS	-2.27274	12.5278	-10.6019	6.80375e-05	0.0756064	2.25239	down
AL133247.2	-3.81399	3.5452	-10.5807	6.87674e-05	0.0756064	2.24418	down
KCNN2	-5.01067	8.20551	-10.5627	6.93927e-05	0.0756064	2.23721	down
BCO2	-2.51208	7.08105	-10.519	7.09436e-05	0.0756064	2.22016	down
GPC2	2.63281	5.49818	10.4375	7.39399e-05	0.0756064	2.18813	up
CLEC4M	-2.36705	10.4214	-10.4058	7.51461e-05	0.0756064	2.17556	down
CYP26A1	-3.52285	8.05202	-10.3483	7.73943e-05	0.0756064	2.1526	down
CDNF	-2.24832	6.12606	-10.3423	7.76324e-05	0.0756064	2.1502	down
ACSM3	-4.14511	10.2698	-10.3203	7.85161e-05	0.0756064	2.14136	down
LOC102546229	-3.15321	3.17093	-10.3043	7.91669e-05	0.0756064	2.1349	down
KCNAB2	2.15868	8.8078	10.1241	8.6942e-05	0.0774819	2.0612	up
FAM198A	-4.20497	6.07827	-10.0948	8.8288e-05	0.0774819	2.04904	down
TRPM8	-4.14282	9.47016	-10.0871	8.86438e-05	0.0774819	2.04585	down
RP11-439C15.4	-3.15519	3.00791	-10.0662	8.96253e-05	0.0774819	2.03712	down
AC104809.2	-5.85835	6.8667	-9.98856	9.33808e-05	0.0774819	2.00447	down
LOC153684	2.41665	7.79	9.95321	9.51509e-05	0.0774819	1.98948	up
MAPK12	2.55664	10.3323	9.92189	9.6753e-05	0.0774819	1.97613	up
FOLH1B	-4.50107	9.35287	-9.91024	9.73569e-05	0.0774819	1.97114	down
C14orf180	-5.78356	7.33211	-9.82862	0.000101713	0.0780584	1.936	down
SLC4A4	-3.32934	8.52524	-9.68194	0.00011013	0.0780584	1.87173	down
MIR4308	-2.04396	4.19209	-9.64782	0.000112203	0.0780584	1.85658	down
TCTEX1D1	-3.05513	6.2084	-9.56695	0.000117302	0.0780584	1.82034	down
METTL12	2.40978	2.60921	9.56575	0.000117379	0.0780584	1.81981	up
GABRE	2.65435	10.7941	9.53043	0.000119693	0.0780584	1.80384	up
CNDP1	-8.07719	7.91087	-9.53018	0.000119709	0.0780584	1.80372	down
INS-IGF2	-5.60476	4.55087	-9.52859	0.000119815	0.0780584	1.803	down
MFAP3L	-3.86528	8.8529	-9.51271	0.000120874	0.0780584	1.79579	down
RP11-349F21.4	-3.70845	6.91	-9.48714	0.000122602	0.0780584	1.78415	down
SPSB2	2.75781	10.3812	9.44701	0.000125372	0.0785139	1.76578	up
TOB2P1	2.96481	6.12292	9.36362	0.000131367	0.0809412	1.72725	up
RP11-349F21.3	-3.28402	5.00254	-9.26393	0.00013898	0.0815811	1.68054	down
RANBP3L	-4.69994	6.7918	-9.25934	0.000139343	0.0815811	1.67837	down
MMAA	-2.43317	6.11141	-9.24436	0.000140535	0.0815811	1.67128	down
GCH1	-2.21459	11.5685	-9.2392	0.000140948	0.0815811	1.66884	down
BDH2	-3.66798	5.45873	-9.21268	0.000143094	0.0815869	1.65625	down
SLC38A1	3.06456	10.2792	9.13715	0.00014942	0.083941	1.62009	up
TBC1D16	2.31337	8.46922	9.06669	0.000155618	0.0842201	1.58598	up
RP11-254F7.3	-2.3278	5.53657	-9.06411	0.00015585	0.0842201	1.58472	down
FAM180A	-2.98336	9.14539	-9.05659	0.000156531	0.0842201	1.58106	down
GLUD1P7	-2.04984	9.64628	-8.95948	0.000165635	0.086677	1.53337	down
RDH5	-2.24182	7.76799	-8.74216	0.00018835	0.0916512	1.42399	down
ADAMTSL3	-2.53587	9.26036	-8.7234	0.000190476	0.0916512	1.41437	down
KCNK17	-3.27532	6.12916	-8.70132	0.000193015	0.0916512	1.40301	down
ADGRG2	3.57202	7.06049	8.69285	0.000194	0.0916512	1.39865	up
PTTG1	4.03609	6.56936	8.67408	0.000196202	0.0916512	1.38895	up
AL050303.10	-2.67258	3.45636	-8.58874	0.000206591	0.0916512	1.34451	down
RP11-982M15.2	-2.24191	7.45126	-8.58758	0.000206736	0.0916512	1.3439	down
CTNNA3	-3.33216	6.75468	-8.49829	0.000218312	0.0916512	1.29675	down
PSD3	-3.2762	9.41617	-8.47828	0.000221008	0.0916512	1.28609	down
SLC2A9	-2.81324	8.27213	-8.46089	0.000223383	0.0916512	1.2768	down
NDRG4	-2.60546	8.73781	-8.4508	0.000224775	0.0916512	1.2714	down
RP11-349F21.5	-4.14554	8.60641	-8.37808	0.000235112	0.0916512	1.23221	down
RP11-128N14.5	2.24478	2.62926	8.36255	0.000237391	0.0916512	1.22379	up
KCNH7	-3.70564	3.83191	-8.36112	0.000237601	0.0916512	1.22301	down
KMO	-4.16677	8.95982	-8.29958	0.000246898	0.0916512	1.18941	down
PLA1A	-2.53463	9.00511	-8.29823	0.000247107	0.0916512	1.18867	down
GRM2	-2.41108	4.42148	-8.27841	0.000250194	0.0916512	1.17778	down
UGP2	-2.19425	13.6202	-8.26202	0.000252782	0.0916512	1.16874	down
CTC-367F4.1	-3.10191	7.3668	-8.24367	0.000255715	0.0916512	1.1586	down
HAND2	-2.57432	7.76674	-8.24227	0.00025594	0.0916512	1.15782	down
AMHR2	-3.79908	5.15355	-8.23401	0.000257276	0.0916512	1.15324	down
SERPINA11	-3.83529	13.8844	-8.2175	0.000259967	0.0916512	1.14408	down
ZGPAT	-2.87397	13.3382	-8.20456	0.000262101	0.0916512	1.13688	down
SYPL2	-3.96745	6.59894	-8.1753	0.000267002	0.0916512	1.12054	down
RP11-122K13.7	-3.2491	5.83395	-8.1741	0.000267204	0.0916512	1.11987	down
LAPTM4B	2.72987	12.7975	8.16118	0.000269403	0.0916512	1.11263	up
RP11-120E11.2	-2.23595	2.63159	-8.13581	0.000273785	0.0916512	1.09837	down
BMS1P21	-3.87606	4.4959	-8.12775	0.000275194	0.0916512	1.09383	down
SSX3	-2.85733	4.91038	-8.12249	0.000276118	0.0916512	1.09086	down
DAB1	-3.72154	5.82073	-8.101	0.000279932	0.0916512	1.07872	down
ATP6V0D2	3.81321	3.07977	8.06083	0.000287225	0.0929854	1.0559	up
SCN11A	-2.47577	3.98245	-8.03217	0.000292565	0.0932544	1.03953	down
GREM2	-7.59902	6.22008	-8.0201	0.000294849	0.0932544	1.03261	down
LIMK1	2.27666	9.00508	8.01731	0.000295379	0.0932544	1.03101	up
NDC80	3.3254	7.26606	7.92404	0.000313783	0.0941138	0.977092	up
PTTG3P	3.86249	6.82379	7.923	0.000313998	0.0941138	0.976481	up
RP11-109A6.2	-2.0198	2.82766	-7.89503	0.000319779	0.0941138	0.960152	down
TMC5	8.04836	7.56584	7.8815	0.00032262	0.0941138	0.952229	up
EPHX2	-2.91544	13.1981	-7.85362	0.00032857	0.0941138	0.935839	down
LOC100506085	-2.18236	4.13953	-7.84454	0.000330535	0.0941138	0.930487	down
DNAJC25	-2.01788	9.75768	-7.82474	0.000334866	0.0941138	0.918792	down
RP11-250B2.6	-3.55575	6.43573	-7.82086	0.000335723	0.0941138	0.916495	down
ARHGEF16	2.76912	10.2477	7.8054	0.000339161	0.0941138	0.907331	up
AADAT	-4.03302	8.20756	-7.78684	0.000343346	0.0941138	0.896292	down
RP1-117P20.3	-2.69654	2.65821	-7.76284	0.000348844	0.0941138	0.881976	down
TES	2.19888	9.3327	7.71109	0.000361054	0.0957822	0.850917	up
BCL11A	2.83793	5.91203	7.67116	0.000370816	0.0966533	0.826778	up
CTC-537E7.3	-2.61826	6.40216	-7.65359	0.000375209	0.0966533	0.816103	down
AGAP1-IT1	-2.28386	7.66765	-7.6477	0.000376696	0.0966533	0.812518	down
GPLD1	-2.35548	9.75041	-7.64654	0.000376989	0.0966533	0.811814	down
PVALB	-4.65429	6.30229	-7.59481	0.000390353	0.0986992	0.780178	down
COL25A1	-2.13755	2.2788	-7.58586	0.000392719	0.0986992	0.774683	down
RP4-601P9.2	-3.98047	3.73563	-7.55947	0.000399801	0.099174	0.758415	down
GJC3	-3.0908	4.40541	-7.5212	0.000410332	0.0993595	0.734712	down
TBXA2R	-2.07103	8.09323	-7.51403	0.000412343	0.0993595	0.730248	down
RP11-189B4.7	-3.0811	3.56631	-7.49951	0.000416446	0.0993595	0.721208	down
TREH	-3.88846	5.58524	-7.4942	0.000417959	0.0993595	0.717893	down
ADGRA1	-3.77932	3.23917	-7.47145	0.000424511	0.0994893	0.703672	down
NCAM2	-4.55568	4.056	-7.43822	0.000434303	0.100351	0.682794	down
GLP2R	-4.17064	3.90599	-7.41958	0.000439908	0.100351	0.67104	down
C10orf142	-2.69699	2.97468	-7.41638	0.00044088	0.100351	0.669016	down
TTC9	4.38111	4.4936	7.40903	0.000443118	0.100351	0.664369	up
KLK11	-3.76297	3.45518	-7.3971	0.000446782	0.100351	0.656812	down
MIR767	-2.5009	3.45349	-7.35171	0.000461047	0.101046	0.627924	down
SLC23A2	-2.32134	11.7774	-7.33021	0.000467987	0.101046	0.614171	down
SLC7A6	2.16347	7.13185	7.32853	0.000468534	0.101046	0.613093	up
GJA5	2.49115	8.04618	7.32231	0.000470568	0.101046	0.609102	up
KLKB1	-2.7272	13.8503	-7.28387	0.000483366	0.101046	0.584355	down
LOC285626	-2.38785	6.21362	-7.27148	0.000487577	0.101046	0.576345	down
LOC100421746	-2.12838	5.33392	-7.27066	0.000487857	0.101046	0.575815	down
NTF3	-2.99061	7.07892	-7.27042	0.000487938	0.101046	0.57566	down
RP11-21I10.2	2.73187	12.6682	7.25657	0.000492699	0.101046	0.566688	up
FADS6	-4.76634	5.44612	-7.24893	0.000495348	0.101046	0.561731	down
KCNN3	2.80982	5.22891	7.22194	0.000504843	0.101046	0.544163	up
PKDREJ	-2.74919	2.91962	-7.21632	0.00050685	0.101046	0.54049	down
LRRTM3	-3.92004	3.20444	-7.20548	0.000510738	0.101046	0.533411	down
MUC13	7.2817	9.50604	7.2028	0.000511706	0.101046	0.531657	up
HAGLROS	4.30677	3.65888	7.19012	0.000516312	0.101046	0.523349	up
LOC100505635	-3.65754	5.23736	-7.17881	0.000520462	0.101046	0.515924	down
RP1-310O13.7	-2.76972	4.64369	-7.17276	0.000522697	0.101046	0.511947	down
PTH1R	-3.92822	8.10334	-7.165	0.00052558	0.101046	0.506842	down
MMP14	2.25965	9.49639	7.16073	0.000527175	0.101046	0.504028	up
AF131217.1	-2.06563	6.27873	-7.15335	0.000529945	0.101046	0.499162	down
ADRA1B	-2.66424	10.4602	-7.14774	0.000532058	0.101046	0.495465	down
RP11-12O16.1	2.08659	6.6485	7.14719	0.000532267	0.101046	0.4951	up
GNE	-2.34683	12.5082	-7.1418	0.000534312	0.101046	0.491536	down
IGSF3	4.40323	7.58876	7.12651	0.000540158	0.101169	0.48142	up
AC007228.5	2.21567	2.52486	7.12347	0.00054133	0.101169	0.479404	up
TTC36	-5.51052	9.4938	-7.09607	0.000552024	0.101384	0.461197	down
FOLH1	-3.53234	10.4452	-7.07792	0.000559238	0.101936	0.449098	down
RP11-181C3.1	-4.00974	6.47199	-7.07511	0.000560367	0.101936	0.447218	down
RP11-624M8.1	-3.51392	4.86352	-7.04797	0.000571393	0.102226	0.429042	down
MMP12	3.0085	2.72814	7.04479	0.000572701	0.102226	0.426907	up
CTC-246B18.10	2.81837	8.69011	7.0184	0.000583693	0.102226	0.409147	up
WIPF3	2.64803	7.82774	7.00624	0.000588839	0.102226	0.40094	up
LOC100505918	-3.29407	6.49124	-7.00378	0.000589885	0.102226	0.39928	down
ARRDC2	2.04825	11.2752	6.99641	0.000593037	0.102226	0.394293	up
AUTS2	-2.0068	7.95268	-6.994	0.000594073	0.102226	0.39266	down
CPED1	-2.91535	9.17536	-6.97481	0.000602388	0.102486	0.379647	down
ST3GAL6	-2.41046	10.1925	-6.95801	0.000609782	0.102771	0.368217	down
BDKRB2	2.48566	6.60307	6.95595	0.000610692	0.102771	0.366819	up
MUT	-2.4827	10.7915	-6.94822	0.000614137	0.102898	0.361544	down
RAB3D	2.49965	8.68811	6.93191	0.000621472	0.103221	0.350407	up
AC025171.1	2.30154	8.09643	6.92525	0.000624499	0.103275	0.345846	up
ADRA1A	-3.85793	6.51549	-6.91712	0.000628217	0.103442	0.340272	down
LINC01093	-3.55254	9.22365	-6.90887	0.000632015	0.103498	0.334611	down
LRAT	-5.34099	5.75035	-6.87513	0.000647823	0.10488	0.311385	down
GLUD2	-2.54457	11.364	-6.87491	0.00064793	0.10488	0.31123	down
ECHS1	-2.11797	15.107	-6.85648	0.000656764	0.105555	0.298482	down
SMAD1-AS1	-2.51712	5.99799	-6.84798	0.000660884	0.105555	0.292593	down
RP11-250B2.5	-2.0551	6.06047	-6.811	0.000679166	0.105897	0.266865	down
TREM2	3.98692	7.5455	6.77336	0.00069838	0.107986	0.240518	up
MCC	-2.36121	7.6403	-6.76824	0.000701042	0.107986	0.236923	down
GNAZ	5.89006	8.48183	6.7472	0.000712102	0.109249	0.222116	up
LOC101927056	-4.03395	10.2042	-6.70943	0.000732476	0.110182	0.195399	down
SLC6A19	-4.63967	3.60521	-6.7092	0.000732605	0.110182	0.195231	down
LOC388406	-2.91875	3.26176	-6.68762	0.000744552	0.110194	0.179891	down
PLVAP	3.96196	11.8931	6.68353	0.000746839	0.110194	0.176981	up
RP11-843B15.4	2.94982	3.43558	6.68305	0.00074711	0.110194	0.176637	up
RP11-715H19.2	-3.59711	3.25259	-6.66241	0.000758797	0.110261	0.161899	down
RP11-215P8.4	-2.73916	3.24677	-6.66083	0.000759701	0.110261	0.160769	down
TNN	-2.43062	6.49595	-6.63149	0.000776701	0.111662	0.139733	down
LOC101929231	-2.94091	4.70872	-6.6301	0.000777518	0.111662	0.138733	down
FAM24A	2.68379	2.60174	6.59997	0.000795461	0.111724	0.117017	up
ADAM15	2.39433	12.7839	6.59544	0.0007982	0.111724	0.113743	up
MIR6814	-2.30047	11.0262	-6.59507	0.000798425	0.111724	0.113474	down
TKFC	-2.87897	14.3206	-6.57903	0.000808213	0.112681	0.101862	down
PAQR4	3.09732	7.58757	6.57099	0.00081317	0.11296	0.0960323	up
RP11-1079K10.3	-2.10501	8.96117	-6.55987	0.000820092	0.113508	0.0879469	down
MEGF10	-3.57097	3.39827	-6.5288	0.000839782	0.114305	0.0652945	down
KAZN	-2.68122	8.31682	-6.51175	0.000850825	0.115257	0.0528088	down
RP11-119D9.1	-4.92774	9.81914	-6.49176	0.000863986	0.11547	0.038126	down
ZDHHC13	2.16502	6.27095	6.48138	0.000870909	0.11547	0.0304872	up
RP11-131L23.2	-2.45184	6.35206	-6.4798	0.000871968	0.11547	0.0293244	down
SEC14L2	-2.85227	12.5062	-6.47402	0.000875864	0.11547	0.0250555	down
RP11-32B5.8	-3.45697	3.59864	-6.47025	0.00087841	0.11547	0.0222757	down
LOC100506990	-4.10567	9.7522	-6.46465	0.000882212	0.11547	0.0181382	down
USH2A	-5.80468	7.85408	-6.46404	0.000882624	0.11547	0.017691	down
CROCCP2	-2.11189	12.1365	-6.44479	0.000895842	0.116799	0.00344412	down
TRABD2B	-2.33723	8.17137	-6.43742	0.000900966	0.116863	-0.00202478	down
CCL14	-2.24739	4.71242	-6.41611	0.000915972	0.116863	-0.0178744	down
RNU6ATAC35P	-2.57206	5.91749	-6.40217	0.000925941	0.117098	-0.0282693	down
CTD-3065J16.9	2.22518	8.21046	6.39913	0.000928135	0.117098	-0.0305423	up
HIST1H2AI	4.43241	4.50352	6.37665	0.000944524	0.117292	-0.0473659	up
OLFML3	-2.31468	8.63377	-6.37592	0.00094506	0.117292	-0.0479111	down
SLITRK3	-5.30962	6.24359	-6.37128	0.000948487	0.117292	-0.0513921	down
FAM9A	-4.08618	5.08099	-6.34366	0.000969182	0.117399	-0.072164	down
HLA-DRB6	-6.30506	8.53346	-6.33229	0.000977861	0.117399	-0.08075	down
PHGDH	-2.54173	13.3494	-6.3298	0.000979767	0.117399	-0.0826259	down
CP	-2.02796	13.4492	-6.3214	0.000986248	0.117399	-0.0889789	down
DIO3OS	-3.75803	9.20611	-6.31342	0.000992454	0.117399	-0.0950257	down
HIST1H2BG	2.65914	4.5046	6.31299	0.000992791	0.117399	-0.0953528	up
CDC14C	-2.0494	9.98615	-6.29609	0.00100607	0.117399	-0.108172	down
RP11-39M21.1	-2.28428	3.4433	-6.29043	0.00101058	0.117399	-0.112479	down
SLC16A10	-3.45289	5.35506	-6.27609	0.00102207	0.117399	-0.123394	down
GAS2	-2.0508	8.05848	-6.27401	0.00102375	0.117399	-0.124981	down
RP11-638I2.8	-2.51376	2.6247	-6.27313	0.00102447	0.117399	-0.125658	down
PRRG3	3.22145	3.17625	6.26585	0.00103037	0.117399	-0.13121	up
ENO3	-4.73015	9.08153	-6.26221	0.00103334	0.117399	-0.133991	down
CPXM1	2.98378	4.57134	6.26181	0.00103367	0.117399	-0.134298	up
S100A4	2.42927	11.4842	6.25938	0.00103566	0.117399	-0.136158	up
BBC3	2.16821	9.30104	6.23184	0.00105852	0.118317	-0.157261	up
LINC01322	-3.45424	3.47436	-6.22825	0.00106154	0.118317	-0.160016	down
UG0898H09	-2.87793	4.40641	-6.22516	0.00106415	0.118317	-0.162394	down
ZCCHC24	-2.21364	12.2994	-6.22363	0.00106545	0.118317	-0.163575	down
AC008902.1	2.07429	2.64362	6.21873	0.00106961	0.118403	-0.167343	up
NEB	2.44679	8.28107	6.21543	0.00107242	0.118403	-0.169883	up
HCG26	2.04155	6.49216	6.20638	0.00108017	0.11855	-0.176856	up
VAT1L	-2.77807	6.70755	-6.20284	0.00108322	0.11855	-0.17959	down
TC2N	2.73322	4.9572	6.19421	0.0010907	0.11855	-0.186253	up
SLC6A6	3.39839	9.13496	6.18831	0.00109585	0.11855	-0.190815	up
ADAMTS13	-3.94555	11.3706	-6.178	0.00110492	0.11855	-0.198804	down
IGSF9	-4.16775	7.38296	-6.17628	0.00110644	0.11855	-0.200137	down
AC004160.4	-4.10415	4.94754	-6.17545	0.00110717	0.11855	-0.200776	down
APOL6	-2.51905	8.78386	-6.1477	0.00113206	0.119143	-0.222346	down
H2AFB2	2.32886	3.50644	6.13552	0.00114319	0.119835	-0.231843	up
RP11-963H4.3	-2.87771	5.06093	-6.12593	0.00115204	0.119835	-0.239336	down
RNASEH2A	2.14918	9.06427	6.12418	0.00115366	0.119835	-0.240705	up
GRAMD1C	-2.58229	8.56129	-6.1229	0.00115485	0.119835	-0.241701	down
C6orf7	-3.66644	4.60895	-6.12259	0.00115514	0.119835	-0.241945	down
RP5-968D22.1	-3.73718	4.05259	-6.11871	0.00115875	0.119835	-0.24498	down
NWD2	-2.89739	2.59813	-6.10783	0.00116897	0.120042	-0.253509	down
CDH23	-3.53757	7.48898	-6.09854	0.00117776	0.120085	-0.260795	down
FAT4	-2.2662	6.90378	-6.09652	0.00117968	0.120085	-0.262383	down
PEX11G	-2.3826	11.102	-6.09445	0.00118166	0.120085	-0.26401	down
LOC101929420	-4.43694	4.23638	-6.0915	0.00118447	0.120085	-0.266326	down
NAT1	-2.08565	6.50449	-6.08416	0.00119153	0.120085	-0.272104	down
HAPLN4	-2.72383	6.32367	-6.08391	0.00119177	0.120085	-0.2723	down
ACAT2	-2.27547	10.0455	-6.07907	0.00119645	0.120085	-0.276116	down
DCXR	-3.34947	15.0172	-6.07457	0.00120081	0.120085	-0.279658	down
RP13-143G15.3	2.1026	2.39072	6.05621	0.00121883	0.120681	-0.294161	up
HCP5	2.23541	8.10408	6.042	0.00123299	0.121083	-0.305414	up
DDX11-AS1	2.4326	5.11193	6.03771	0.0012373	0.121157	-0.308818	up
PTTG2	2.65388	5.09728	6.02859	0.00124652	0.121157	-0.316054	up
ALAD	-2.38601	10.4264	-6.02753	0.0012476	0.121157	-0.316898	down
MEOX1	3.87668	3.11443	6.0044	0.00127137	0.122337	-0.335315	up
FHOD3	-2.34982	7.12673	-5.99636	0.00127976	0.122436	-0.341739	down
NGFR	-2.39483	10.6967	-5.98955	0.00128691	0.122436	-0.347179	down
LPAR2	2.1255	8.03849	5.98644	0.0012902	0.122436	-0.349667	up
A1CF	-2.05518	11.2389	-5.97904	0.00129804	0.122436	-0.355589	down
DMD	-2.1637	9.7483	-5.96822	0.00130962	0.122745	-0.364271	down
RP11-96D1.11	-2.18373	9.31367	-5.9593	0.00131926	0.12322	-0.371437	down
RP11-164O23.8	-3.52256	5.70507	-5.95605	0.00132278	0.123248	-0.374045	down
SARDH	-2.97832	12.6104	-5.9396	0.00134082	0.124322	-0.387298	down
PAGE5	-3.10675	4.95565	-5.93274	0.00134842	0.124423	-0.39283	down
CTB-40H15.4	2.03552	5.38622	5.90878	0.00137539	0.125152	-0.412218	up
MMP1	5.35854	4.35177	5.90703	0.00137738	0.125152	-0.413638	up
CDC14B	-2.55406	10.0632	-5.89578	0.00139028	0.125152	-0.422771	down
CTB-13L3.1	-2.31792	5.90841	-5.89563	0.00139044	0.125152	-0.422888	down
PHYH	-3.06967	13.6804	-5.8947	0.00139152	0.125152	-0.423649	down
ST6GAL2	-2.2913	6.68206	-5.88468	0.00140314	0.125152	-0.431799	down
HIST1H3G	3.13476	3.06345	5.88067	0.00140782	0.125152	-0.435062	up
RP11-90D4.3	-4.68323	9.37092	-5.87243	0.00141748	0.125152	-0.441774	down
GOLM1	2.97578	11.5607	5.87151	0.00141857	0.125152	-0.442528	up
LPCAT1	2.48373	10.7748	5.85941	0.00143292	0.125408	-0.452406	up
ACADSB	-3.54962	13.1357	-5.85524	0.00143792	0.125408	-0.455822	down
TMSB10	2.12723	15.6721	5.84843	0.0014461	0.125408	-0.461394	up
ODF3L1	-2.89849	6.92013	-5.84588	0.00144918	0.125408	-0.463478	down
TTC39A	5.94308	7.45889	5.80923	0.00149429	0.127639	-0.493603	up
ZBTB46-AS1	-2.7813	5.68054	-5.80367	0.00150127	0.127639	-0.498188	down
TMEM92-AS1	2.50702	5.57728	5.80185	0.00150356	0.127639	-0.499686	up
RP11-696N14.1	-2.50718	5.45929	-5.78922	0.00151959	0.128045	-0.510121	down
RP11-478J18.2	-2.02576	7.50851	-5.78728	0.00152208	0.128045	-0.51173	down
SLC6A13	-2.65476	8.28104	-5.78442	0.00152574	0.128045	-0.514093	down
PABPC4L	2.89289	4.65099	5.7823	0.00152846	0.128045	-0.515848	up
TDRG1	-2.62412	12.4635	-5.77197	0.00154181	0.128405	-0.52441	down
MT1M	-7.80639	8.09274	-5.77073	0.00154343	0.128405	-0.525444	down
ACADM	-2.35062	12.0576	-5.76456	0.00155146	0.128405	-0.530558	down
C11orf80	3.77373	5.73782	5.76395	0.00155227	0.128405	-0.53107	up
ZNF334	-3.10378	3.29112	-5.76345	0.00155292	0.128405	-0.531486	down
TMEM82	-3.74462	8.20785	-5.75786	0.00156026	0.128657	-0.536128	down
RP11-356K23.2	-2.03481	4.20128	-5.752	0.00156799	0.128657	-0.541	down
COL15A1	3.61205	7.68402	5.75091	0.00156944	0.128657	-0.54191	up
SLC26A5	-2.45692	3.04732	-5.73977	0.00158429	0.129375	-0.551194	down
ACADS	-2.79412	13.3884	-5.73209	0.00159462	0.129375	-0.557601	down
ALDH2	-3.37778	15.5417	-5.72199	0.00160833	0.12962	-0.566042	down
MYRIP	-3.41305	9.11105	-5.7042	0.00163281	0.131143	-0.580949	down
PBLD	-3.52798	11.8326	-5.70144	0.00163664	0.131143	-0.583265	down
CD34	3.34993	8.64267	5.69537	0.00164511	0.131191	-0.58836	up
CD302	-2.661	11.1306	-5.69185	0.00165004	0.131191	-0.591319	down
MT1E	-4.39265	14.1188	-5.68267	0.00166299	0.131191	-0.59904	down
LOC101928961	-2.27649	3.05769	-5.67601	0.00167247	0.131191	-0.604657	down
ERLIN1	-2.44712	10.4108	-5.65817	0.00169814	0.131502	-0.619714	down
KANK4	-4.573	4.43628	-5.65727	0.00169945	0.131502	-0.620472	down
RP11-250B2.3	-2.46488	5.39826	-5.65602	0.00170127	0.131502	-0.62153	down
RNU6ATAC18P	-2.20203	6.93706	-5.65568	0.00170177	0.131502	-0.621824	down
RP11-150C16.1	-2.81546	3.08821	-5.63767	0.00172821	0.132303	-0.637075	down
CTD-2336O2.1	-2.2837	8.59292	-5.63363	0.00173421	0.132497	-0.640506	down
RAB3B	7.44052	5.42898	5.60714	0.00177414	0.133413	-0.663045	up
RP11-38G5.2	-2.1505	4.5408	-5.60358	0.00177959	0.13356	-0.666081	down
RP11-437F6.1	-2.16475	2.44844	-5.59745	0.00178902	0.134004	-0.671316	down
RP11-438D14.2	-2.18514	2.51095	-5.5888	0.00180241	0.134243	-0.678708	down
GRHPR	-2.38996	15.3842	-5.58651	0.00180597	0.134243	-0.680664	down
NUDT6	-2.22837	8.6472	-5.58471	0.00180878	0.134243	-0.682204	down
MANEAL	2.21964	7.85819	5.57312	0.00182699	0.134243	-0.692138	up
LOC729080	-2.35634	10.5481	-5.56923	0.00183314	0.134243	-0.695473	down
RASA2-IT1	2.32303	2.57429	5.56653	0.00183744	0.134243	-0.697794	up
OSTN-AS1	-3.00149	3.08082	-5.55705	0.00185257	0.13456	-0.705933	down
EFNB3	-2.70979	7.30714	-5.55691	0.0018528	0.13456	-0.706054	down
CTD-2609K8.3	-2.91766	9.79436	-5.55121	0.00186199	0.13489	-0.710965	down
GDPD1	3.53997	6.28007	5.54671	0.00186926	0.134986	-0.714834	up
MT1H	-4.13231	15.034	-5.53683	0.00188537	0.135636	-0.723352	down
SLC36A1	2.26699	9.03626	5.52928	0.00189779	0.136273	-0.729873	up
LINC00311	-3.44702	5.08168	-5.52711	0.00190138	0.136275	-0.731751	down
RP11-156K13.2	-3.65698	4.16819	-5.51344	0.00192415	0.13687	-0.74358	down
ABCA6	-2.49432	11.4678	-5.51139	0.00192759	0.13687	-0.745355	down
ALDH6A1	-4.22845	11.6093	-5.50286	0.00194199	0.137392	-0.752752	down
LOC440982	-2.57448	3.06987	-5.49871	0.00194903	0.137392	-0.756353	down
CUZD1	3.5177	3.69545	5.49007	0.00196381	0.137392	-0.763863	up
MT1F	-4.64258	12.6899	-5.4865	0.00196994	0.137392	-0.766966	down
UROC1	-6.10627	8.74687	-5.48593	0.00197092	0.137392	-0.767458	down
CD14	-2.19549	14.6641	-5.46642	0.00200491	0.13913	-0.784472	down
MT1X	-4.80169	12.4384	-5.46435	0.00200854	0.13913	-0.786274	down
RP11-372K14.2	-2.10559	2.69646	-5.46329	0.00201041	0.13913	-0.787203	down
RP11-359K18.4	-2.23109	8.92158	-5.45052	0.00203308	0.139938	-0.798368	down
RP11-240L7.4	-2.89439	3.45715	-5.44598	0.00204121	0.140028	-0.802341	down
AF274855.1	2.12196	4.77566	5.41686	0.00209428	0.141067	-0.82792	up
FXYD1	-3.99727	10.8382	-5.41368	0.00210017	0.141067	-0.83072	down
F5	-2.71858	6.87833	-5.40831	0.00211015	0.141067	-0.835448	down
TTPAL	-2.2003	11.1251	-5.40728	0.00211207	0.141067	-0.836357	down
RP11-10A14.4	-2.08718	8.14721	-5.40507	0.00211622	0.141067	-0.838313	down
GP5	-2.27437	2.69125	-5.39996	0.0021258	0.141231	-0.842819	down
KCND3-AS1	-2.04293	3.99446	-5.39454	0.00213603	0.141423	-0.84761	down
MRO	-3.27539	8.54505	-5.38708	0.00215018	0.141461	-0.8542	down
GNA14	-2.0688	8.23267	-5.38397	0.00215612	0.141461	-0.856952	down
TPPP2	-5.27784	7.4008	-5.3839	0.00215626	0.141461	-0.857018	down
C12orf75	3.45365	8.95116	5.38252	0.00215889	0.141461	-0.858235	up
C11orf54	-2.51235	11.7501	-5.35938	0.00220374	0.142878	-0.878769	down
CTC-453G23.7	2.05904	4.49767	5.35787	0.0022067	0.142878	-0.880106	up
RP4-548D19.3	2.39541	6.20647	5.35505	0.00221226	0.142996	-0.882621	up
GYG2P1	-2.94787	5.40255	-5.34726	0.00222766	0.143205	-0.889553	down
SC5D	-2.66352	10.4152	-5.34342	0.0022353	0.143205	-0.892975	down
MYO16	-4.4177	5.31633	-5.34019	0.00224174	0.143205	-0.895851	down
TMEM164	2.55777	8.30501	5.33623	0.00224968	0.143472	-0.899385	up
FAM24B	2.5577	7.38865	5.3205	0.00228153	0.143546	-0.913444	up
IZUMO1	2.04116	2.92482	5.31386	0.00229512	0.143546	-0.919383	up
KIAA1549	2.99311	7.5699	5.31347	0.00229593	0.143546	-0.919736	up
CLYBL	-2.78022	6.81933	-5.28573	0.00235377	0.1464	-0.944639	down
RP11-325L12.6	2.46759	2.75742	5.27222	0.00238255	0.1464	-0.956814	up
FOXP2	-3.75945	4.15582	-5.26476	0.00239863	0.1464	-0.963551	down
MIR27B	-2.84298	5.72327	-5.26463	0.00239889	0.1464	-0.963659	down
FAM132B	2.35368	5.9881	5.26462	0.00239893	0.1464	-0.963677	up
TUSC8	-2.34127	6.90093	-5.26454	0.0023991	0.1464	-0.963748	down
HLF	-3.11063	10.3733	-5.25886	0.00241141	0.1464	-0.968876	down
FITM1	-2.47382	6.2294	-5.25811	0.00241305	0.1464	-0.96956	down
MIR3143	2.18647	2.27155	5.25666	0.0024162	0.1464	-0.970864	up
RP11-336K24.12	2.97329	4.11359	5.25346	0.00242319	0.14643	-0.97376	up
DEFB113	-2.14426	2.5727	-5.24943	0.00243202	0.14647	-0.977409	down
HSD11B1	-4.92098	12.172	-5.23931	0.00245438	0.14669	-0.986582	down
TAT-AS1	-2.5918	9.20221	-5.22379	0.00248911	0.14669	-1.00068	down
SLC7A2	-3.17005	13.1227	-5.22313	0.00249058	0.14669	-1.00127	down
CYP2B6	-5.31559	12.0675	-5.21661	0.00250535	0.146859	-1.0072	down
RP11-46F15.2	3.56783	3.97136	5.21435	0.00251051	0.146859	-1.00927	up
CYP2C19	-7.60424	8.19369	-5.21272	0.00251423	0.146859	-1.01075	down
FOXD3-AS1	-2.07926	4.82323	-5.19547	0.00255393	0.148137	-1.02648	down
SEC14L3	-2.8316	6.42645	-5.19286	0.00256	0.148174	-1.02887	down
GCDH	-2.42236	7.17827	-5.17989	0.00259043	0.14857	-1.04074	down
SUSD4	2.99884	7.99009	5.1794	0.00259161	0.14857	-1.04119	up
KB-1507C5.4	2.94061	3.10764	5.17671	0.00259796	0.14857	-1.04365	up
RP11-375I20.6	-2.04995	3.17347	-5.17026	0.00261331	0.148831	-1.04957	down
FAM196A	-2.23492	4.48183	-5.16935	0.00261548	0.148831	-1.05041	down
CCBE1	-4.48599	6.85427	-5.16825	0.0026181	0.148831	-1.05141	down
RP11-39H3.2	-3.64878	5.62823	-5.16067	0.00263629	0.148856	-1.05837	down
ENTPD8	-3.56495	9.51983	-5.15399	0.00265246	0.149229	-1.06452	down
RP11-249C24.11	-4.81902	12.7969	-5.15173	0.00265795	0.149318	-1.0666	down
RP11-320N7.2	-4.18187	6.85896	-5.14185	0.00268211	0.149808	-1.0757	down
HSD17B13	-7.59834	11.1701	-5.13939	0.00268816	0.14987	-1.07796	down
FAM90A7P	-2.49619	3.4797	-5.13659	0.00269507	0.14987	-1.08055	down
LOC101929337	-2.95642	3.45908	-5.11766	0.00274233	0.152032	-1.09804	down
AC024619.2	-2.57364	6.5307	-5.10833	0.00276598	0.152032	-1.10668	down
ABCA8	-3.84745	10.1506	-5.10648	0.0027707	0.152032	-1.1084	down
MIR614	-2.68674	6.4686	-5.09961	0.00278828	0.152032	-1.11477	down
MROH2A	-6.06847	7.45956	-5.09901	0.00278983	0.152032	-1.11533	down
RSPO3	-3.19835	7.17885	-5.08848	0.00281707	0.153079	-1.12512	down
MIR3185	-2.05622	2.70369	-5.07882	0.0028423	0.153755	-1.1341	down
FAM105A	2.80623	3.85517	5.0726	0.00285872	0.153755	-1.13991	up
RP5-888M10.2	-2.8064	6.42558	-5.06541	0.00287781	0.153755	-1.14662	down
MT1HL1	-3.86303	10.6966	-5.06319	0.00288371	0.153856	-1.14868	down
KIF19	-2.59016	7.18831	-5.05332	0.00291023	0.154475	-1.15791	down
SULT1E1	-4.015	8.35529	-5.0447	0.00293361	0.155432	-1.16598	down
AIG1	-2.18028	7.84031	-5.04045	0.00294521	0.155616	-1.16997	down
ACSL1	-2.20387	14.8642	-5.02604	0.00298497	0.156178	-1.18349	down
MGAT4A	2.15921	9.71356	5.02442	0.00298947	0.156178	-1.18502	up
XKRX	2.6939	3.58049	5.02211	0.00299591	0.156178	-1.18719	up
DCT	-2.24322	3.87622	-5.02176	0.00299689	0.156178	-1.18752	down
ST6GALNAC4	2.46036	10.4229	5.0207	0.00299985	0.156178	-1.18851	up
AC009166.5	-2.44631	2.93172	-5.01143	0.00302591	0.15663	-1.19725	down
HIST1H2AK	2.49184	5.89206	5.00739	0.00303733	0.156736	-1.20105	up
KIF15	4.03305	3.23695	5.0065	0.00303984	0.156736	-1.20189	up
RP11-293M10.6	-2.04309	6.71696	-5.00494	0.00304429	0.156736	-1.20336	down
MIR503	-2.26937	4.57545	-5.00381	0.00304751	0.156736	-1.20443	down
N4BP3	2.64604	2.76283	4.99759	0.00306525	0.156736	-1.21029	up
FAM9C	-2.7419	3.09702	-4.98887	0.00309036	0.156736	-1.21854	down
UPB1	-4.4489	11.2868	-4.98887	0.00309036	0.156736	-1.21854	down
AC004540.4	-3.21827	7.57157	-4.98872	0.0030908	0.156736	-1.21868	down
USP43	-3.787	7.38266	-4.98711	0.00309548	0.156736	-1.22021	down
E2F7	2.47223	3.19289	4.97829	0.00312114	0.157097	-1.22855	up
MIR1270	2.21829	4.57329	4.97233	0.00313863	0.157097	-1.2342	up
CLEC4G	-6.53222	10.0111	-4.97063	0.00314366	0.157097	-1.23582	down
ETS2	-2.76314	12.4044	-4.9673	0.00315348	0.157097	-1.23897	down
ITGAV	2.10689	11.8006	4.96521	0.00315968	0.157097	-1.24096	up
RP11-580I1.1	-2.10688	2.57351	-4.9618	0.00316982	0.157097	-1.2442	down
RP11-523G9.3	-2.69756	5.38927	-4.9604	0.00317399	0.157097	-1.24552	down
PDE11A	-3.0889	6.90163	-4.9436	0.00322455	0.157097	-1.26151	down
SNORA16	-2.2327	8.41476	-4.94268	0.00322734	0.157097	-1.26238	down
C1QTNF1-AS1	4.45468	4.46895	4.94171	0.0032303	0.157097	-1.26331	up
RP11-308N19.1	-3.11819	3.33058	-4.9415	0.00323094	0.157097	-1.26351	down
LOC101929125	2.55409	3.9745	4.94035	0.00323445	0.157097	-1.26461	up
FAM111B	3.81076	4.1453	4.93292	0.00325719	0.157294	-1.2717	up
ACAD11	-2.22163	12.0814	-4.93189	0.00326035	0.157294	-1.27268	down
CABYR	5.32515	8.47439	4.93165	0.00326108	0.157294	-1.27291	up
LAT2	2.12377	10.3273	4.9293	0.00326831	0.157311	-1.27515	up
LHX2	-2.15503	8.45642	-4.92886	0.00326968	0.157311	-1.27557	down
MSH2	2.16742	8.84178	4.92238	0.00328974	0.157977	-1.28176	up
HSD3B2	-2.60544	4.46998	-4.90595	0.00334127	0.159302	-1.2975	down
MIR122	-5.47095	4.8774	-4.90185	0.00335425	0.159571	-1.30143	down
ADCYAP1R1	-2.21828	11.7962	-4.90002	0.00336008	0.15965	-1.30319	down
ZNF117	2.16276	6.88626	4.89271	0.00338346	0.159869	-1.31021	up
RGS16	-2.73332	9.94466	-4.88842	0.00339725	0.159904	-1.31433	down
RP11-10J21.4	2.36454	6.88963	4.8879	0.00339892	0.159904	-1.31483	up
ALDH7A1	-2.52702	12.0853	-4.88645	0.00340359	0.159927	-1.31622	down
SCARA5	-3.96362	4.8104	-4.87106	0.00345374	0.160447	-1.33104	down
CTHRC1	5.05437	6.39005	4.87071	0.00345491	0.160447	-1.33139	up
SRD5A2	-6.83202	9.43949	-4.86933	0.00345945	0.160447	-1.33272	down
GLS2	-2.93739	12.8211	-4.8689	0.00346087	0.160447	-1.33313	down
LOC102724550	-2.09503	2.96319	-4.86219	0.00348302	0.160625	-1.3396	down
RAD54L	3.53395	5.36964	4.8578	0.00349765	0.160625	-1.34385	up
SLC17A8	-3.36985	4.69237	-4.84966	0.0035249	0.160625	-1.35172	down
PCDH9	-3.27176	4.9903	-4.84946	0.00352557	0.160625	-1.35192	down
SLC6A12	-3.94927	9.54288	-4.84766	0.00353163	0.160625	-1.35366	down
GADD45A	-2.54024	11.7636	-4.83763	0.00356562	0.160625	-1.36338	down
MYOT	-3.95679	3.9657	-4.8349	0.00357494	0.160781	-1.36602	down
RP11-10J21.2	3.59534	3.04279	4.82081	0.00362348	0.161076	-1.37971	up
ADGRA3	-2.08778	11.7397	-4.81345	0.00364912	0.161076	-1.38687	down
ARSF	-3.19768	3.6668	-4.8125	0.00365246	0.161076	-1.3878	down
SKA1	3.45275	2.91213	4.81245	0.00365262	0.161076	-1.38784	up
CCDC109B	2.32425	5.84053	4.80992	0.0036615	0.161076	-1.39031	up
SLC22A15	3.46259	4.8254	4.80626	0.0036744	0.161076	-1.39388	up
XXbac-BPG294E21.9	3.15849	5.32584	4.80142	0.00369152	0.161076	-1.3986	up
RP4-704D21.2	-2.34214	7.0212	-4.80113	0.00369252	0.161076	-1.39887	down
GPR146	-2.00605	8.88671	-4.79776	0.0037045	0.161076	-1.40216	down
SLC6A1	-2.95585	12.2231	-4.79664	0.00370849	0.161076	-1.40326	down
COLCA2	2.43657	7.72641	4.78798	0.00373952	0.161168	-1.41172	up
TSLP	-3.53317	3.84465	-4.78723	0.00374222	0.161168	-1.41245	down
LOC101928530	2.11129	2.35457	4.77914	0.00377151	0.161519	-1.42038	up
GPR17	-2.51685	2.98233	-4.7688	0.00380928	0.162414	-1.4305	down
ARHGEF26	-2.72039	10.4412	-4.76617	0.00381898	0.16246	-1.43309	down
TMEM65	2.08244	5.67992	4.76413	0.00382648	0.162598	-1.43508	up
ANKS6	2.04239	9.31037	4.76035	0.00384048	0.162831	-1.4388	up
PCDHB11	3.14441	3.08793	4.75814	0.00384872	0.162999	-1.44097	up
CCDC112	2.45181	7.05083	4.75659	0.00385448	0.163062	-1.44249	up
AP000472.2	-2.3447	4.92639	-4.75463	0.0038618	0.163191	-1.44442	down
RIMBP3	3.31176	6.3165	4.75242	0.00387006	0.163235	-1.4466	up
BCAS4	3.24209	6.50153	4.7516	0.0038731	0.163235	-1.44739	up
ADAMDEC1	4.40922	4.07326	4.75093	0.00387565	0.163235	-1.44806	up
TIGD3	2.6475	6.52198	4.74346	0.00390375	0.163387	-1.45541	up
RP11-40A13.2	-3.35919	3.57332	-4.74055	0.00391479	0.163387	-1.45828	down
XAGE3	-3.09433	4.15494	-4.72727	0.00396553	0.163643	-1.47138	down
CTD-2526M8.2	-4.78965	5.20215	-4.72577	0.00397128	0.163643	-1.47286	down
IYD	-5.59901	6.77101	-4.72552	0.00397226	0.163643	-1.47311	down
RP11-656E20.5	-2.07315	5.18199	-4.72046	0.00399181	0.163643	-1.4781	down
CYP2B7P	-4.90542	10.6559	-4.71654	0.00400706	0.163643	-1.48199	down
EDA2R	4.32304	3.41698	4.71579	0.00400996	0.163643	-1.48272	up
RGN	-3.27172	13.0535	-4.71002	0.00403253	0.163705	-1.48844	down
BCAT2	2.03355	10.267	4.70243	0.00406244	0.163925	-1.49596	up
IGF2BP3	4.32278	6.1094	4.69995	0.00407228	0.163925	-1.49842	up
CD70	3.31406	3.27529	4.69652	0.0040859	0.163955	-1.50182	up
ORC6	2.41334	6.94442	4.69005	0.00411178	0.164431	-1.50825	up
DAGLA	3.08116	3.55077	4.68896	0.00411616	0.164431	-1.50934	up
AC091729.8	-6.9236	6.08735	-4.68458	0.00413379	0.164431	-1.51369	down
AC010872.1	-2.80112	4.90454	-4.6815	0.00414625	0.164431	-1.51675	down
CTB-167B5.2	-3.44017	6.46161	-4.6791	0.00415596	0.164431	-1.51914	down
DSG1	-3.17193	6.24014	-4.6768	0.00416532	0.164431	-1.52143	down
AC010127.3	-2.21525	2.61939	-4.66937	0.0041957	0.164431	-1.52883	down
PODXL	2.42208	10.4949	4.66458	0.00421544	0.164431	-1.53361	up
FANCC	-2.14144	10.3184	-4.65699	0.0042469	0.16466	-1.54119	down
RP11-295M3.4	-3.99165	4.58161	-4.65617	0.0042503	0.16466	-1.54201	down
RP11-629N8.5	2.36928	3.10696	4.65521	0.00425432	0.16466	-1.54297	up
RP4-564F22.6	-5.68435	5.68744	-4.64907	0.00428002	0.164737	-1.54911	down
B3GNT5	3.57269	7.80757	4.64488	0.00429763	0.164737	-1.5533	up
SNORD116	-2.84736	5.78959	-4.64452	0.00429916	0.164737	-1.55366	down
FANCE	2.14769	8.29219	4.64352	0.00430338	0.164737	-1.55466	up
LPL	3.44755	3.74566	4.64055	0.00431597	0.16504	-1.55764	up
MIR4323	-3.28187	6.34349	-4.63681	0.00433187	0.165317	-1.56139	down
NMB	2.15344	10.2705	4.62972	0.00436216	0.165531	-1.56849	up
RP11-269F19.2	2.82975	5.64622	4.62545	0.00438052	0.165531	-1.57278	up
ESM1	7.20616	5.81288	4.62179	0.00439634	0.165531	-1.57646	up
GLYAT	-5.77561	6.88007	-4.62054	0.00440178	0.165531	-1.57772	down
AADACP1	-3.71526	6.92603	-4.62007	0.00440381	0.165531	-1.57819	down
CYP4Z1	-2.96618	4.52514	-4.61953	0.00440614	0.165531	-1.57873	down
RP11-92K15.3	2.41866	5.40511	4.61918	0.00440767	0.165531	-1.57908	up
XK	3.39474	6.33478	4.61806	0.00441254	0.165531	-1.58021	up
RP1-63G5.5	-2.11888	8.27568	-4.61343	0.00443272	0.166014	-1.58486	down
MSMO1	-2.59919	13.1935	-4.61207	0.00443869	0.166075	-1.58624	down
RP11-7O11.3	2.00065	6.53271	4.60979	0.00444866	0.166123	-1.58853	up
GNMT	-6.15716	10.0325	-4.60525	0.00446864	0.16638	-1.5931	down
GSTM1	-3.92548	10.2029	-4.60242	0.00448117	0.166685	-1.59596	down
RGS2	2.43559	11.7166	4.60079	0.00448837	0.16679	-1.59759	up
RP11-422N16.3	-2.35121	5.99636	-4.58506	0.00455876	0.167055	-1.61348	down
SLC39A5	-3.96966	13.1052	-4.58118	0.0045763	0.167055	-1.6174	down
GOLGA2P7	3.55077	10.7775	4.57967	0.00458318	0.167055	-1.61893	up
BLVRA	2.13337	11.1624	4.57959	0.00458351	0.167055	-1.61901	up
RP11-543P15.3	-2.047	5.78847	-4.57921	0.00458524	0.167055	-1.61939	down
HIST1H2AM	2.69817	3.71058	4.57502	0.00460434	0.167055	-1.62364	up
UAP1L1	2.04423	10.1999	4.56761	0.0046383	0.167055	-1.63114	up
CTC-529I10.1	-2.36893	5.07295	-4.56539	0.00464854	0.167055	-1.6334	down
RP11-862P13.1	-2.82772	5.89435	-4.56208	0.00466382	0.167279	-1.63675	down
A4GALT	2.19054	8.84783	4.56114	0.0046682	0.167279	-1.63771	up
BMP10	-2.66605	4.71633	-4.55765	0.00468442	0.167279	-1.64125	down
MT1IP	-4.68752	11.1379	-4.55577	0.00469317	0.167279	-1.64315	down
ID2	-2.49055	13.5991	-4.55321	0.00470516	0.167279	-1.64576	down
ST3GAL4-AS1	2.73652	5.2638	4.54971	0.00472158	0.167279	-1.64932	up
EPHB1	-2.37826	3.88584	-4.5471	0.00473384	0.167279	-1.65197	down
RNF148	2.05536	2.56426	4.54534	0.00474216	0.167279	-1.65377	up
STEAP4	-3.56646	9.2868	-4.54273	0.00475448	0.167279	-1.65642	down
TCP10L	-2.94867	9.19628	-4.54108	0.00476232	0.167279	-1.6581	down
BEND4	-2.31352	2.75939	-4.54091	0.00476311	0.167279	-1.65827	down
TMC3-AS1	-2.16206	5.05684	-4.5247	0.00484074	0.168724	-1.6748	down
HSPB8	2.60677	10.2851	4.52336	0.00484725	0.168796	-1.67617	up
ABCC5	2.56404	9.72754	4.52202	0.00485372	0.168868	-1.67753	up
ACAA1	-2.49013	14.4835	-4.51964	0.00486527	0.169116	-1.67996	down
KDM4E	-2.00409	2.81625	-4.51735	0.00487644	0.16935	-1.68231	down
PF4V1	4.09046	6.35995	4.51086	0.00490817	0.169681	-1.68894	up
CHD3	2.1463	10.967	4.50728	0.00492581	0.169829	-1.69261	up
LOC102723766	-4.42685	7.69603	-4.50308	0.00494657	0.17011	-1.69691	down
TTC38	-2.29249	12.6972	-4.49575	0.004983	0.170723	-1.70442	down
EGR1	-2.08861	10.3621	-4.49027	0.00501051	0.170906	-1.71005	down
SLCO2B1	-2.5157	13.0522	-4.48688	0.00502759	0.170926	-1.71353	down
AP001059.5	-3.63815	5.5216	-4.4854	0.00503503	0.170972	-1.71505	down
CXCL14	-6.57575	7.94703	-4.4816	0.0050543	0.171095	-1.71895	down
GSTM4	-2.41481	13.5272	-4.47866	0.00506924	0.171372	-1.72197	down
SAPCD2	2.99634	7.32122	4.47623	0.00508168	0.171555	-1.72448	up
LINC00864	-4.48423	6.13238	-4.47516	0.00508715	0.171555	-1.72558	down
RNF125	-2.18254	9.42267	-4.47289	0.00509874	0.171555	-1.72791	down
ANXA10	-4.02689	10.8684	-4.47132	0.00510683	0.171555	-1.72954	down
THBS4	4.42037	5.51204	4.47064	0.00511032	0.171555	-1.73023	up
RCL1	-2.83598	11.3918	-4.46798	0.00512398	0.171555	-1.73297	down
FAM212B	2.36578	7.83356	4.46344	0.00514751	0.171593	-1.73766	up
RP11-753D20.3	-2.30384	4.56215	-4.46321	0.00514869	0.171593	-1.73789	down
ZWINT	3.14547	5.85437	4.46083	0.00516104	0.171593	-1.74034	up
CTA-363E6.8	2.14898	3.21953	4.45945	0.00516822	0.171593	-1.74177	up
MIR5194	2.54066	3.354	4.45235	0.00520537	0.171909	-1.7491	up
LINC00844	-6.19683	9.58358	-4.45233	0.00520548	0.171909	-1.74912	down
AMACR	-2.03007	7.74915	-4.45148	0.00520993	0.171909	-1.75	down
KCND3	-2.24066	6.4736	-4.45044	0.00521538	0.171909	-1.75107	down
FAM65C	-2.94174	9.01197	-4.4496	0.00521984	0.171909	-1.75194	down
AP006285.6	-3.75489	6.64631	-4.44639	0.00523674	0.171909	-1.75525	down
ANGPTL1	-2.15829	2.98306	-4.43495	0.00529764	0.17297	-1.7671	down
EBPL	-2.50935	12.1909	-4.43271	0.00530968	0.173007	-1.76942	down
CH507-39O4.3	-2.14469	3.31684	-4.42985	0.00532504	0.173272	-1.77238	down
SLITRK6	-2.46933	4.82603	-4.42667	0.00534224	0.173329	-1.77568	down
FAM127B	2.68568	12.9088	4.4241	0.00535613	0.173545	-1.77834	up
CCNA2	3.06614	7.01413	4.41752	0.00539195	0.174159	-1.78517	up
MLXIPL	-2.08577	13.1395	-4.41478	0.00540699	0.174159	-1.78803	down
LOC101927070	2.39558	3.15622	4.40078	0.00548437	0.175762	-1.80259	up
TGFB1	2.03039	8.09222	4.39898	0.00549441	0.175936	-1.80447	up
LINC00570	-2.0568	3.2998	-4.39719	0.00550439	0.175961	-1.80633	down
RP11-196G18.22	2.04673	6.69702	4.39031	0.00554309	0.176147	-1.81351	up
RP11-160H22.3	-2.00183	3.38537	-4.38749	0.005559	0.176147	-1.81645	down
LOC399815	2.12385	2.91585	4.38389	0.00557943	0.176147	-1.82021	up
LINC01296	2.59706	6.33663	4.3819	0.00559076	0.176147	-1.82229	up
DNAJC6	3.89643	4.61606	4.38147	0.00559321	0.176147	-1.82274	up
CA14	-2.78629	9.56992	-4.37928	0.00560571	0.17625	-1.82503	down
KCNE2	-2.12015	2.62663	-4.37548	0.00562745	0.176462	-1.829	down
SLC2A4	-2.51939	6.4089	-4.37209	0.00564693	0.176674	-1.83254	down
ABC12-49244600F4.4	-2.73477	6.9838	-4.36815	0.00566968	0.176895	-1.83667	down
AL161668.5	-5.42066	6.74097	-4.3618	0.00570657	0.176895	-1.84332	down
TMEM27	-4.5337	7.79102	-4.36067	0.00571321	0.176895	-1.84451	down
COL17A1	2.13193	2.27188	4.35991	0.00571765	0.176895	-1.84531	up
CYP2C8	-4.50846	12.3844	-4.3598	0.00571825	0.176895	-1.84542	down
GINS2	2.61422	8.10546	4.35813	0.00572803	0.176895	-1.84717	up
CDC25C	2.80564	5.88754	4.3499	0.00577648	0.17734	-1.85581	up
HGD	-3.36318	14.1143	-4.34949	0.00577886	0.17734	-1.85623	down
ZG16	-3.68065	4.52278	-4.34633	0.00579761	0.17734	-1.85956	down
RP11-128A17.2	2.56866	5.8509	4.34454	0.00580823	0.17734	-1.86144	up
PDZRN4	-2.99968	4.9206	-4.34402	0.00581136	0.17734	-1.86199	down
MTL5	3.90747	4.04513	4.34106	0.00582901	0.17734	-1.8651	up
CNTFR	-2.49511	5.86495	-4.33988	0.00583603	0.17734	-1.86633	down
TMEFF1	2.4169	3.49917	4.3326	0.00587975	0.177642	-1.87399	up
RP11-757A13.1	-2.66051	3.87128	-4.3324	0.00588096	0.177642	-1.87421	down
NBPF13P	-2.04394	7.38851	-4.33215	0.00588248	0.177642	-1.87447	down
FAM151A	-5.53155	9.77206	-4.3311	0.00588881	0.177653	-1.87557	down
CYP4F3	-2.44208	9.12997	-4.31841	0.00596611	0.178402	-1.88896	down
CTD-2540B15.10	2.24385	2.57839	4.31613	0.00598007	0.178402	-1.89136	up
KHK	-3.10943	10.2273	-4.31389	0.00599391	0.178402	-1.89374	down
C11orf85	-4.04726	4.71328	-4.31222	0.00600418	0.178402	-1.89549	down
AOX1	-3.01352	13.1053	-4.31099	0.0060118	0.178402	-1.8968	down
RP11-714M23.2	-2.56614	2.649	-4.30772	0.00603211	0.178637	-1.90026	down
CDKN2C	2.50127	8.88505	4.30617	0.0060417	0.178637	-1.90189	up
CCNO	3.65179	4.21813	4.30279	0.00606281	0.178797	-1.90547	up
NRXN2	2.57246	9.12362	4.30232	0.00606571	0.178797	-1.90596	up
AC006160.5	-2.43894	7.49002	-4.29068	0.006139	0.180097	-1.9183	down
ATAD5	2.25388	2.99761	4.28671	0.00616421	0.1801	-1.92251	up
RP11-90L1.8	-2.19191	6.76731	-4.28647	0.00616571	0.1801	-1.92276	down
LPAL2	-3.83992	6.58032	-4.2821	0.0061936	0.1801	-1.92739	down
CH507-396I9.3	-3.88097	3.95557	-4.28168	0.00619631	0.1801	-1.92785	down
MT1DP	-4.1422	9.05452	-4.27897	0.00621368	0.1801	-1.93072	down
RP1-92O14.3	2.24222	2.79788	4.27609	0.00623222	0.1801	-1.93378	up
GBP1P1	-3.08332	3.3661	-4.27573	0.00623455	0.1801	-1.93417	down
RP11-589C21.6	2.23472	2.97402	4.27376	0.00624726	0.1801	-1.93626	up
RP1-118J21.25	3.35784	4.14424	4.27311	0.00625148	0.1801	-1.93695	up
ASB4	-3.03871	4.93908	-4.27158	0.00626137	0.180243	-1.93858	down
FMO4	-3.30209	9.82281	-4.2704	0.00626899	0.180243	-1.93983	down
TOP2A	3.84439	6.61699	4.2645	0.00630744	0.18103	-1.94611	up
LL22NC03-N14H11.1	2.86102	8.95748	4.26072	0.00633216	0.181467	-1.95013	up
RP11-572O17.1	2.11891	2.95213	4.25479	0.00637124	0.181706	-1.95645	up
PRODH	-2.80675	9.2194	-4.25052	0.00639953	0.182034	-1.96101	down
SRD5A1P1	-2.41405	9.05912	-4.24914	0.00640872	0.182157	-1.96248	down
BBOX1	-4.66431	9.18136	-4.24696	0.00642324	0.182262	-1.96481	down
HHIP	-3.88623	5.22741	-4.24441	0.00644029	0.182262	-1.96753	down
LINC00639	2.62541	3.83942	4.2443	0.00644102	0.182262	-1.96765	up
RP11-555M1.3	-2.14809	6.3203	-4.24115	0.00646209	0.182587	-1.97101	down
CTD-2529O21.2	-2.00863	6.64833	-4.23966	0.00647217	0.182602	-1.97261	down
PAMR1	-2.0527	10.089	-4.23642	0.00649399	0.183082	-1.97607	down
CAP2	2.44977	8.52789	4.23186	0.00652488	0.183504	-1.98095	up
SRD5A1	-2.77199	9.58374	-4.22915	0.0065433	0.183659	-1.98385	down
SERPINA1	-2.11065	13.9885	-4.22511	0.0065709	0.183747	-1.98818	down
UBE2S	2.19731	11.1563	4.22355	0.00658156	0.183747	-1.98985	up
RP11-182L7.1	-2.97789	3.35189	-4.22051	0.00660245	0.183892	-1.99311	down
HEATR4	-2.76472	3.78621	-4.21703	0.00662644	0.183907	-1.99684	down
ST8SIA4	2.01001	2.5604	4.2156	0.00663636	0.183974	-1.99837	up
PDIA5	-2.04424	11.8976	-4.20412	0.00671635	0.184756	-2.0107	down
PRR5	-2.34925	9.68202	-4.20296	0.0067245	0.184756	-2.01195	down
RP11-276H7.3	-2.17406	4.30053	-4.19968	0.00674757	0.184979	-2.01547	down
LDHD	-2.89351	12.0614	-4.19891	0.00675302	0.184979	-2.0163	down
RNF24	2.81969	6.21233	4.1913	0.00680702	0.185562	-2.0245	up
RGS1	2.26828	10.6341	4.19084	0.00681028	0.185562	-2.02499	up
PPT1	2.23636	12.7589	4.18412	0.0068584	0.18621	-2.03223	up
F7	-3.20009	6.96094	-4.18108	0.00688025	0.18624	-2.03551	down
FAT1	2.47809	8.78975	4.17996	0.00688834	0.18624	-2.03672	up
SLC17A2	-3.952	9.84606	-4.16982	0.006962	0.18684	-2.04766	down
CATSPERB	3.11091	3.53302	4.16981	0.0069621	0.18684	-2.04768	up
CDCA5	3.28069	7.04726	4.16944	0.00696476	0.18684	-2.04807	up
ANG	-2.68687	15.366	-4.16693	0.0069832	0.186963	-2.05079	down
PCP4L1	-2.12852	3.62399	-4.16031	0.00703196	0.186963	-2.05796	down
PLXDC1	4.61472	5.42362	4.16008	0.00703362	0.186963	-2.0582	up
LOC727751	2.9115	11.0801	4.15959	0.00703722	0.186963	-2.05873	up
CDKN2B	3.96573	5.92836	4.15928	0.00703957	0.186963	-2.05907	up
RP11-337C18.8	2.01572	5.67693	4.15283	0.00708744	0.186963	-2.06605	up
PPP1R14D	2.15916	3.27883	4.15265	0.00708883	0.186963	-2.06625	up
MIR3926-1	-2.37363	3.21622	-4.15235	0.00709108	0.186963	-2.06658	down
SOAT2	-2.73666	7.90981	-4.15226	0.0070917	0.186963	-2.06667	down
RP5-1103B4.3	-3.04976	5.05724	-4.15156	0.00709698	0.186974	-2.06743	down
AMN	-3.92984	10.4388	-4.14957	0.00711182	0.187235	-2.06958	down
HIST1H2BH	2.82914	4.25836	4.14872	0.00711817	0.187274	-2.0705	up
ACOT1	-2.17664	11.5302	-4.14714	0.00713003	0.187434	-2.07222	down
B3GNT8	3.5552	8.69422	4.14569	0.00714095	0.187434	-2.07379	up
FAM127A	2.86448	12.3967	4.1453	0.0071439	0.187434	-2.07422	up
IL27	-2.77966	9.05533	-4.14117	0.00717506	0.187465	-2.0787	down
LINC01606	-3.06495	5.44675	-4.138	0.00719904	0.187465	-2.08214	down
ADCY5	-2.24314	6.94413	-4.13603	0.00721408	0.187483	-2.08429	down
CTD-2636A23.2	-2.12517	5.98495	-4.13402	0.00722936	0.187615	-2.08647	down
TGM5	-2.48344	4.49987	-4.13305	0.00723675	0.187675	-2.08752	down
LDLRAD1	5.35152	3.91256	4.1248	0.00730005	0.187935	-2.09649	up
RP11-432J22.2	2.03026	5.3396	4.12408	0.00730566	0.187935	-2.09728	up
RP11-290F5.1	-4.3728	8.63594	-4.11368	0.00738642	0.189119	-2.10861	down
CDCA8	2.81038	6.82556	4.10112	0.00748534	0.189764	-2.12231	up
TNFAIP6	3.00579	3.62147	4.09958	0.0074976	0.189764	-2.124	up
LINC00365	-2.55496	4.33439	-4.09822	0.00750837	0.189764	-2.12548	down
KIF20A	4.16423	5.45009	4.09381	0.00754361	0.189764	-2.1303	up
WDHD1	-2.26446	8.28345	-4.09325	0.00754809	0.189764	-2.13091	down
RP11-2N1.2	-2.0523	3.63642	-4.0918	0.00755971	0.189764	-2.1325	down
ABLIM2	2.71409	7.89114	4.09149	0.00756222	0.189764	-2.13284	up
IMPDH1	2.25496	9.91755	4.09048	0.00757035	0.189764	-2.13395	up
CHRNA4	-4.59212	5.58764	-4.08902	0.00758205	0.189764	-2.13554	down
NXPH4	6.69762	5.89722	4.08435	0.00761976	0.190001	-2.14065	up
N4BP2L1	-2.29837	8.09972	-4.08185	0.00764004	0.19022	-2.14339	down
MTHFD1	-2.91637	13.0968	-4.08165	0.00764169	0.19022	-2.14362	down
FMN1	2.43811	3.3746	4.07589	0.00768867	0.191096	-2.14993	up
1-??	-2.70451	9.07975	-4.07504	0.00769556	0.191143	-2.15086	down
SPOCK1	2.26334	5.39454	4.07141	0.00772539	0.191655	-2.15485	up
AC078941.1	3.80033	3.54456	4.07131	0.00772622	0.191655	-2.15496	up
CYP4Z2P	-2.5586	4.71348	-4.06499	0.00777838	0.192325	-2.16189	down
ADORA3	2.43617	7.85144	4.06241	0.00779982	0.19273	-2.16473	up
FAM134B	-3.69558	7.84447	-4.06079	0.00781326	0.192938	-2.16651	down
SLC39A14	-2.90962	9.97294	-4.05842	0.00783308	0.193053	-2.16912	down
APOM	-3.45782	12.6586	-4.05256	0.00788215	0.193538	-2.17556	down
AC078899.2	2.37411	4.24289	4.049	0.00791216	0.193538	-2.17948	up
CAPG	2.4037	9.82603	4.04857	0.00791583	0.193538	-2.17995	up
RP11-98D18.16	2.07456	4.21251	4.04657	0.00793278	0.193538	-2.18216	up
CXorf36	2.56082	5.68711	4.04569	0.0079402	0.193538	-2.18312	up
KBTBD11	-3.28553	9.76967	-4.04416	0.0079532	0.193538	-2.18481	down
PTPRD-AS1	-2.2248	3.32058	-4.04108	0.00797944	0.193538	-2.18821	down
RP11-830F9.5	-4.74251	6.76818	-4.03954	0.00799263	0.193562	-2.18991	down
CTD-2574D22.2	2.51138	2.42694	4.03945	0.00799333	0.193562	-2.19	up
TTR	-3.72948	11.1759	-4.03883	0.00799867	0.193562	-2.19069	down
SLC35D1	-2.0094	10.7597	-4.03859	0.00800068	0.193562	-2.19095	down
SLCO1B7	-3.69296	5.32888	-4.03753	0.00800983	0.193647	-2.19213	down
GDF2	-4.13955	6.79394	-4.037	0.00801435	0.193647	-2.19271	down
C1orf168	-2.61358	8.0262	-4.03597	0.00802314	0.193737	-2.19384	down
TYMS	2.62107	9.29886	4.03499	0.00803155	0.193818	-2.19492	up
VIPR1	-3.10466	11.5463	-4.00978	0.00825155	0.196185	-2.2228	down
ADH1B	-5.98559	10.2082	-4.00914	0.00825724	0.196185	-2.22351	down
RP11-255G12.2	-2.09499	3.27552	-4.00682	0.00827791	0.196185	-2.22609	down
LOC101927437	-2.58153	5.87111	-4.00653	0.00828046	0.196185	-2.22641	down
RP11-428K3.1	-2.03076	5.69878	-4.00594	0.00828572	0.196185	-2.22706	down
ACOT6	-2.82301	4.39589	-4.00558	0.00828887	0.196185	-2.22746	down
RP11-517O13.1	-2.81655	2.71996	-4.00299	0.00831199	0.196611	-2.23033	down
PXMP2	-3.02052	13.5369	-4.00085	0.00833116	0.196821	-2.23271	down
GSTA7P	-3.04491	8.17958	-4.00084	0.00833127	0.196821	-2.23272	down
CTC-505O3.2	-5.75209	7.36053	-3.99698	0.00836586	0.197171	-2.237	down
MPP3	2.61371	5.70317	3.9946	0.00838731	0.197171	-2.23964	up
LOC284023	2.97659	3.08908	3.98989	0.00842995	0.197365	-2.24487	up
CTB-186H2.3	-2.3668	7.44951	-3.98844	0.00844315	0.197365	-2.24649	down
ASRGL1	3.65647	9.86558	3.98727	0.00845377	0.197365	-2.24778	up
SELENBP1	-2.3484	13.6832	-3.98633	0.00846241	0.197365	-2.24884	down
RP11-143K11.7	2.44168	5.72361	3.98281	0.00849453	0.197365	-2.25275	up
ASF1B	2.2928	8.83076	3.98116	0.00850966	0.197365	-2.25458	up
RP11-16C1.1	2.01718	2.61695	3.97817	0.00853714	0.197365	-2.25791	up
RP11-109D20.2	-2.408	8.46076	-3.96954	0.00861706	0.197654	-2.26753	down
SLC16A4	-2.11624	8.89624	-3.96816	0.00862993	0.197764	-2.26907	down
GSTM5	-3.28187	3.93007	-3.96301	0.00867805	0.197807	-2.27481	down
RP11-14C10.4	-2.84517	3.81456	-3.96023	0.00870415	0.197807	-2.27791	down
SCRG1	-2.63077	3.61208	-3.95768	0.00872825	0.197807	-2.28077	down
RP11-475B2.1	-2.46722	2.92361	-3.95673	0.00873717	0.197807	-2.28182	down
CSNK1A1L	-2.31156	4.3305	-3.94481	0.00885065	0.198078	-2.29514	down
RP11-457K10.1	-2.88808	3.32221	-3.94065	0.00889068	0.198205	-2.2998	down
TMEM132A	3.11209	9.18451	3.93879	0.00890862	0.198228	-2.30189	up
CTD-2201E18.5	2.97958	3.08588	3.93778	0.00891844	0.198308	-2.30302	up
IGF1	-3.81376	11.9238	-3.92839	0.00900982	0.199413	-2.31355	down
GBA3	-4.76568	11.4061	-3.9211	0.00908145	0.199661	-2.32173	down
CHRDL1	-3.76154	3.55092	-3.91057	0.00918609	0.200221	-2.33356	down
IL22RA1	-2.95731	5.72572	-3.90977	0.00919411	0.200242	-2.33446	down
RP11-153K11.3	-2.82049	7.66397	-3.90631	0.00922888	0.200885	-2.33836	down
AF067845.1	-2.61923	3.49018	-3.90168	0.00927554	0.201341	-2.34357	down
MIR4427	-3.08523	2.78152	-3.9005	0.00928742	0.201341	-2.3449	down
ANGPTL6	-4.24547	10.7144	-3.89949	0.00929766	0.201341	-2.34603	down
GLYATL1	-3.93417	10.046	-3.8976	0.00931688	0.201341	-2.34817	down
SLC22A10	-4.68818	10.3879	-3.89745	0.00931837	0.201341	-2.34833	down
PRIMA1	-4.20015	5.07498	-3.88655	0.00942997	0.202141	-2.36063	down
ACAA2	-2.55554	14.4857	-3.88237	0.00947314	0.202141	-2.36535	down
RP4-751H13.7	2.56674	3.33356	3.87937	0.0095043	0.202141	-2.36875	up
LINC00939	-3.75625	4.39406	-3.87928	0.00950521	0.202141	-2.36885	down
RP11-42O15.3	-4.24273	9.22534	-3.87872	0.00951106	0.202141	-2.36948	down
RP11-470P21.2	-2.35687	3.51636	-3.87831	0.00951534	0.202141	-2.36995	down
SLC27A5	-3.9629	14.6116	-3.87087	0.00959313	0.202791	-2.37836	down
E2F2	2.65051	6.22577	3.86992	0.0096031	0.202791	-2.37943	up
CAT	-3.11801	11.8767	-3.86178	0.00968912	0.203442	-2.38865	down
AIM1L	2.83135	5.1458	3.857	0.00974002	0.20399	-2.39406	up
RP1-240K6.3	-2.53478	4.64938	-3.85547	0.00975638	0.204221	-2.3958	down
CDO1	-2.6484	13.4276	-3.85474	0.00976425	0.204274	-2.39663	down
RP11-404P21.5	2.51406	7.93324	3.8506	0.00980872	0.204547	-2.40133	up
CCDC64	3.32435	7.74881	3.8485	0.00983141	0.204547	-2.40372	up
LOC101928797	-4.50634	3.49672	-3.84846	0.00983185	0.204547	-2.40376	down
PRSS2	-2.47448	6.1435	-3.84817	0.00983492	0.204547	-2.40409	down
FCN3	-4.16275	12.3385	-3.84505	0.00986867	0.204547	-2.40763	down
LOC645434	-2.82808	3.58733	-3.8431	0.00988991	0.204547	-2.40985	down
TRIM59	2.15847	3.03346	3.84129	0.00990962	0.204547	-2.41191	up
PBK	2.36966	5.75408	3.83918	0.00993263	0.204547	-2.41431	up
RP11-434D9.1	-4.58113	7.84145	-3.8378	0.0099477	0.204547	-2.41587	down
RP11-396F22.1	-2.9301	5.8916	-3.83771	0.00994868	0.204547	-2.41598	down
RP11-302L19.3	-2.14696	3.53478	-3.8353	0.00997511	0.204547	-2.41872	down
C17orf82	2.45058	7.76099	3.83507	0.0099776	0.204547	-2.41898	up
RP11-659E9.2	-3.31939	4.37554	-3.83473	0.00998136	0.204547	-2.41937	down
GPRIN1	4.66475	5.8246	3.83439	0.00998506	0.204547	-2.41975	up
STC2	6.69229	6.55591	3.8332	0.00999821	0.204547	-2.42111	up
ZSWIM5	2.65607	7.91257	3.83193	0.0100122	0.204547	-2.42255	up
RP11-243M5.4	-2.36502	3.46136	-3.83165	0.0100153	0.204547	-2.42287	down
TSHR	-2.58495	2.49821	-3.83102	0.0100222	0.204547	-2.42359	down
WDR76	2.53277	6.29718	3.82936	0.0100406	0.204547	-2.42548	up
PRKAA2	2.92644	7.47526	3.82497	0.0100892	0.204547	-2.43048	up
GATA5	-3.16108	4.16026	-3.82429	0.0100968	0.204547	-2.43125	down
lncRNA-ATB	3.53822	3.4409	3.82417	0.0100982	0.204547	-2.4314	up
ABAT	-2.30848	13.5114	-3.81545	0.0101957	0.205642	-2.44133	down
CTD-2199O4.7	2.53923	2.81753	3.81362	0.0102163	0.205689	-2.44342	up
PPP1R3B	-3.07269	11.7038	-3.81315	0.0102217	0.205689	-2.44396	down
HSD17B14	-2.0049	12.1442	-3.81238	0.0102303	0.205689	-2.44484	down
DBH-AS1	-2.75897	11.0064	-3.80968	0.0102608	0.20571	-2.44792	down
CENPM	3.39884	8.33747	3.80955	0.0102624	0.20571	-2.44807	up
HMGCS2	-3.28647	15.3079	-3.80592	0.0103036	0.20571	-2.45222	down
AL022344.7	2.17267	3.92286	3.80301	0.0103368	0.20571	-2.45554	up
DUSP4	2.96561	6.36745	3.79931	0.0103792	0.20571	-2.45978	up
ACOT2	-2.08736	12.3363	-3.79719	0.0104036	0.20571	-2.4622	down
FCN2	-6.55768	8.80083	-3.79598	0.0104174	0.20571	-2.46358	down
CAPN2	2.11174	6.86724	3.7958	0.0104195	0.20571	-2.46379	up
FAM224A	-3.62862	5.96939	-3.79563	0.0104215	0.20571	-2.46398	down
RP1-257A7.5	2.06389	5.34552	3.79467	0.0104325	0.20571	-2.46508	up
CIDEB	-2.84276	12.2762	-3.79455	0.010434	0.20571	-2.46522	down
OAZ3	2.1713	8.25752	3.79413	0.0104388	0.20571	-2.4657	up
MESP1	3.0622	8.61033	3.79404	0.0104398	0.20571	-2.4658	up
RND3	-2.70032	9.4021	-3.79355	0.0104455	0.20571	-2.46637	down
CSRNP1	-2.19331	12.655	-3.79324	0.0104491	0.20571	-2.46672	down
SRPX	-2.11809	7.9299	-3.79279	0.0104544	0.20571	-2.46724	down
RP11-65J3.15	2.31982	3.43342	3.79193	0.0104643	0.20571	-2.46822	up
GPR37	-3.80177	5.38639	-3.78592	0.0105341	0.205827	-2.4751	down
ALDH8A1	-4.23358	11.1406	-3.78586	0.0105348	0.205827	-2.47517	down
C9orf135-AS1	-2.21095	4.64493	-3.78046	0.0105982	0.206878	-2.48137	down
RXFP1	-2.35152	5.22424	-3.77994	0.0106043	0.206892	-2.48196	down
UBE2T	2.96503	7.7546	3.77941	0.0106105	0.206908	-2.48257	up
ALDOA	2.72191	15.1438	3.77569	0.0106544	0.207041	-2.48684	up
PPAP2B	-2.38716	11.8979	-3.77515	0.0106607	0.207041	-2.48745	down
SLC16A3	4.07192	11.3151	3.77413	0.0106728	0.207171	-2.48863	up
RP13-192B19.2	2.38737	2.72417	3.77122	0.0107073	0.207179	-2.49197	up
CLRN3	-3.0025	11.3349	-3.76923	0.010731	0.207179	-2.49425	down
IGSF21	2.31628	7.58374	3.76838	0.0107412	0.207234	-2.49523	up
CDC45	3.61437	5.94995	3.76687	0.0107592	0.207477	-2.49696	up
SLC26A2	2.09443	8.45134	3.7626	0.0108104	0.207835	-2.50187	up
LRRC3	-2.80996	8.39786	-3.76105	0.0108291	0.207988	-2.50366	down
RP11-144I2.1	-2.24063	3.0365	-3.76101	0.0108295	0.207988	-2.50371	down
CTD-2651B20.1	2.19933	2.39976	3.76058	0.0108347	0.207988	-2.5042	up
NOMO2	2.0679	13.0044	3.75606	0.0108893	0.208204	-2.5094	up
DNM3	2.05192	3.57177	3.75557	0.0108952	0.208204	-2.50996	up
C2orf40	-3.9453	7.23943	-3.7552	0.0108997	0.208204	-2.51039	down
IL1RAP	-2.41382	10.3496	-3.75494	0.0109029	0.208204	-2.51069	down
ACOX2	-3.71484	11.9956	-3.75483	0.0109042	0.208204	-2.51081	down
HSD17B8	-2.30722	11.8351	-3.75204	0.0109381	0.208402	-2.51402	down
RP11-274J7.2	2.42741	6.33879	3.7512	0.0109483	0.208421	-2.51499	up
RP5-905G11.4	-2.47297	10.1354	-3.75013	0.0109615	0.208432	-2.51623	down
RNF144A	2.26916	7.53554	3.74898	0.0109755	0.208594	-2.51755	up
SLAMF8	2.37748	4.20463	3.74568	0.0110159	0.208664	-2.52136	up
COLEC10	-3.47195	8.74679	-3.74534	0.0110201	0.208664	-2.52175	down
GPC5	-2.304	3.35613	-3.74506	0.0110235	0.208664	-2.52207	down
RTKN2	2.31573	3.12366	3.74342	0.0110436	0.208664	-2.52396	up
RP5-908M14.10	2.39249	3.99583	3.74252	0.0110548	0.208664	-2.525	up
MIR1288	-2.12788	2.80587	-3.74081	0.0110759	0.208684	-2.52698	down
TGFBR3	-2.39366	10.5115	-3.73862	0.011103	0.208684	-2.5295	down
RP11-119K6.6	2.81861	4.07856	3.73818	0.0111084	0.208684	-2.53001	up
CXCR4	2.99886	11.5527	3.73706	0.0111223	0.208684	-2.5313	up
DHTKD1	-2.71608	10.9488	-3.73468	0.0111519	0.208684	-2.53405	down
C1QTNF9	-2.09969	2.71942	-3.72291	0.0112994	0.20989	-2.54765	down
TNFRSF10D	-2.53492	9.55711	-3.72275	0.0113015	0.20989	-2.54784	down
RIPK4	-2.24289	9.71251	-3.72233	0.0113067	0.20989	-2.54832	down
ADGRD1	-3.15811	6.86996	-3.71978	0.0113391	0.21007	-2.55127	down
C8orf4	-2.83932	8.25248	-3.71649	0.0113809	0.210138	-2.55508	down
MAP2	2.86908	10.3224	3.7123	0.0114344	0.210138	-2.55993	up
RP11-59D5__B.2	3.07289	5.09253	3.70628	0.0115117	0.210138	-2.56691	up
LINC00348	-2.07177	3.21419	-3.70497	0.0115287	0.210138	-2.56843	down
MIR92A1	-2.78415	2.93139	-3.70415	0.0115392	0.210138	-2.56938	down
CYP3A43	-3.8258	13.2534	-3.70318	0.0115518	0.210138	-2.57051	down
EGLN3	4.22449	4.88589	3.70013	0.0115913	0.210357	-2.57404	up
GBP1	-2.50211	11.0503	-3.6995	0.0115996	0.210407	-2.57478	down
PRODH2	-3.71231	10.2223	-3.69609	0.011644	0.210612	-2.57873	down
LOC102723505	-2.30025	4.40117	-3.68978	0.0117268	0.210982	-2.58607	down
C2orf16	-2.44484	5.03706	-3.68118	0.0118407	0.211805	-2.59607	down
STK32C	2.09459	7.49989	3.681	0.011843	0.211805	-2.59627	up
RP11-76E17.3	3.60881	3.84432	3.67819	0.0118805	0.211923	-2.59954	up
PLGLB2	-3.11205	12.3201	-3.67677	0.0118995	0.211923	-2.6012	down
RP11-370B11.3	-2.47438	3.19842	-3.67438	0.0119316	0.212296	-2.60398	down
SLC22A1	-5.37296	13.6033	-3.66479	0.0120612	0.213781	-2.61516	down
STK31	-2.20336	4.35103	-3.66308	0.0120844	0.213896	-2.61716	down
RP11-764K9.1	3.16034	4.10862	3.6629	0.0120869	0.213896	-2.61736	up
RP11-635N19.1	-2.26062	7.93729	-3.66205	0.0120985	0.213969	-2.61836	down
NCAPH	2.93095	3.59318	3.66138	0.0121076	0.214026	-2.61914	up
RP11-681L8.1	-2.05051	5.48612	-3.65936	0.0121352	0.214026	-2.6215	down
HNMT	-2.2025	9.66986	-3.65685	0.0121696	0.214434	-2.62443	down
C6	-3.5343	11.7524	-3.65319	0.01222	0.214951	-2.62871	down
CMYA5	-3.13228	6.9186	-3.65218	0.0122339	0.214951	-2.62988	down
AC010329.1	2.58827	3.7297	3.65165	0.0122412	0.214951	-2.6305	up
FCGBP	2.74183	8.67723	3.65134	0.0122455	0.214951	-2.63087	up
RP11-533E19.7	3.05429	5.06765	3.65105	0.0122495	0.214951	-2.6312	up
CEP55	3.8008	4.74921	3.64719	0.012303	0.214951	-2.63571	up
STK39	3.18237	7.98985	3.64699	0.0123059	0.214951	-2.63595	up
RP11-164O23.7	-3.64543	4.5768	-3.6437	0.0123516	0.215	-2.63979	down
TRIB1	-2.42949	13.9376	-3.64132	0.0123849	0.215	-2.64258	down
LOC101927969	-3.11351	6.32606	-3.63455	0.0124802	0.215759	-2.65051	down
RNFT2	2.77185	6.78305	3.62788	0.0125748	0.21587	-2.65833	up
RP11-798G7.7	2.191	4.5738	3.62522	0.0126128	0.21587	-2.66145	up
BMP5	-2.82296	3.56916	-3.62405	0.0126294	0.21587	-2.66282	down
CLDN10	-3.57722	4.80762	-3.62128	0.0126691	0.215892	-2.66607	down
CASC10	-2.52304	10.194	-3.62118	0.0126706	0.215892	-2.66619	down
DHRS1	-2.37527	13.0255	-3.61613	0.0127434	0.216746	-2.67212	down
ZG16B	4.90167	6.33138	3.61087	0.0128196	0.217366	-2.67829	up
HAAO	-2.38817	13.6867	-3.61087	0.0128197	0.217366	-2.6783	down
GIMD1	-2.07949	3.8011	-3.60978	0.0128355	0.217381	-2.67958	down
SPRYD3	2.32131	9.3351	3.60954	0.012839	0.217381	-2.67986	up
UGT2B7	-2.81991	13.3707	-3.60511	0.0129037	0.218078	-2.68506	down
DACH1	-2.03027	7.8597	-3.5978	0.0130115	0.218822	-2.69367	down
TRIM45	2.0009	7.69848	3.58909	0.0131411	0.22037	-2.70394	up
MKI67	2.98796	6.92194	3.58661	0.0131783	0.220552	-2.70687	up
LOC101927151	2.18827	7.09196	3.58273	0.0132366	0.221002	-2.71144	up
TRIM55	-3.3064	6.75463	-3.57956	0.0132846	0.221018	-2.71518	down
HIST1H2AD	2.17633	4.15682	3.57798	0.0133085	0.221018	-2.71705	up
RP11-334C17.6	2.52181	6.28633	3.57538	0.0133481	0.221018	-2.72012	up
SLCO2A1	2.95605	8.10821	3.5752	0.0133508	0.221018	-2.72033	up
ANLN	4.23222	4.47615	3.57095	0.0134158	0.221174	-2.72536	up
OGDHL	-2.2106	11.4897	-3.56946	0.0134385	0.221174	-2.72711	down
RP11-203M5.8	-2.16168	6.28272	-3.56876	0.0134493	0.221174	-2.72794	down
PKM	3.96625	12.5702	3.56836	0.0134554	0.221174	-2.72841	up
RNU6ATAC37P	-2.28123	3.0662	-3.56651	0.0134839	0.221263	-2.7306	down
SCN1B	2.17724	11.9964	3.56335	0.0135326	0.221491	-2.73434	up
LDLR	-2.97434	12.3569	-3.56218	0.0135507	0.221517	-2.73572	down
PCDH20	-3.28371	4.55053	-3.5621	0.013552	0.221517	-2.73582	down
MAMDC2-AS1	-3.03662	4.17001	-3.56148	0.0135616	0.221517	-2.73655	down
CSTB	2.1251	12.1874	3.55631	0.0136421	0.222236	-2.74268	up
ALAS1	-2.98111	14.4475	-3.55389	0.0136798	0.222524	-2.74554	down
LINC00598	-3.09733	3.75972	-3.55331	0.0136889	0.222524	-2.74623	down
KIAA1456	-2.35744	6.13964	-3.54962	0.0137468	0.222739	-2.7506	down
RP11-421M1.8	3.26978	3.62185	3.54777	0.0137761	0.222991	-2.7528	up
THY1	3.329	8.46692	3.54628	0.0137996	0.222995	-2.75457	up
DBH	-5.15493	7.92209	-3.5454	0.0138134	0.223029	-2.7556	down
CTB-96E2.10	2.14577	4.49917	3.54272	0.013856	0.223167	-2.75879	up
RP11-118B18.2	-2.8642	4.28164	-3.54163	0.0138733	0.223167	-2.76008	down
PRSS45	-2.81511	5.52388	-3.54062	0.0138894	0.223218	-2.76128	down
EEF1A2	8.05265	5.28354	3.5393	0.0139104	0.22323	-2.76285	up
GLOD5	-3.18797	7.37434	-3.53727	0.0139428	0.22323	-2.76526	down
NFKBIZ	-2.90083	9.41109	-3.53382	0.013998	0.22323	-2.76935	down
MCM2	2.65248	7.61133	3.53348	0.0140035	0.22323	-2.76975	up
ARL17A	2.0529	7.43415	3.532	0.0140274	0.223342	-2.77152	up
PCK2	-3.48717	14.199	-3.53163	0.0140332	0.223342	-2.77195	down
RIBC2	4.36753	5.06514	3.52655	0.0141153	0.224263	-2.77799	up
HAO2-IT1	-2.04015	2.90863	-3.52283	0.0141758	0.224651	-2.78242	down
PLP2	2.89569	11.9193	3.52015	0.0142196	0.224651	-2.78561	up
SNHG4	2.0921	2.94611	3.51943	0.0142314	0.224651	-2.78647	up
C10orf35	2.73426	8.19636	3.51824	0.0142508	0.224651	-2.78788	up
CYP3A4	-8.27647	10.8927	-3.51613	0.0142855	0.224651	-2.7904	down
RP11-627G18.4	-2.78331	4.31189	-3.5159	0.0142892	0.224651	-2.79067	down
RP11-25K19.1	3.26701	7.17966	3.5159	0.0142893	0.224651	-2.79068	up
DEPDC7	-3.67162	9.51685	-3.51539	0.0142976	0.224651	-2.79128	down
RP11-359D14.2	-2.5668	5.12466	-3.50918	0.0144001	0.224651	-2.79867	down
MIR4324	2.12294	3.17371	3.50772	0.0144244	0.224651	-2.80042	up
KLC2	2.47703	9.94473	3.50633	0.0144475	0.224706	-2.80208	up
CEBPE	2.46452	3.59774	3.50603	0.0144526	0.224706	-2.80244	up
TMEM158	-2.0779	7.62196	-3.50433	0.0144807	0.224916	-2.80446	down
AC008463.1	2.46911	3.46635	3.50158	0.0145267	0.225142	-2.80774	up
ADGRL3	-2.40571	3.39075	-3.49969	0.0145584	0.225332	-2.81	down
HCG20	2.96029	2.652	3.49938	0.0145636	0.225332	-2.81037	up
RP11-107D24.2	-2.81299	3.60002	-3.49755	0.0145944	0.225574	-2.81255	down
RP11-474P2.5	2.75098	3.61734	3.49653	0.0146116	0.225574	-2.81378	up
RP11-343H19.2	-3.30221	4.64537	-3.49516	0.0146347	0.225574	-2.81541	down
LOC100507053	-2.23564	6.52648	-3.49459	0.0146442	0.225574	-2.81608	down
ZNF883	3.64006	3.22227	3.49221	0.0146846	0.2256	-2.81894	up
SOWAHB	-2.81595	7.29469	-3.49131	0.0146998	0.225612	-2.82001	down
AP000355.2	-2.83013	10.9975	-3.49003	0.0147216	0.225765	-2.82154	down
FKBP1B	2.88748	9.24355	3.48818	0.014753	0.225883	-2.82374	up
COL4A1	2.34998	10.5305	3.4869	0.0147748	0.225928	-2.82528	up
SPC24	2.27223	3.69488	3.48575	0.0147945	0.225976	-2.82666	up
PRR7	2.80342	8.92089	3.47997	0.0148936	0.226729	-2.83357	up
LOC400684	2.17689	5.7874	3.47931	0.014905	0.226729	-2.83436	up
ADORA2A-AS1	-3.11787	9.39764	-3.47907	0.0149091	0.226729	-2.83465	down
GDNF-AS1	-2.72766	3.29819	-3.47434	0.0149909	0.227339	-2.84031	down
ASL	-2.28589	13.2213	-3.46987	0.0150686	0.228307	-2.84566	down
FOXO1	-2.37066	11.1116	-3.46964	0.0150727	0.228307	-2.84595	down
CTD-2026A21.1	-2.20082	2.84306	-3.46782	0.0151044	0.228335	-2.84812	down
UBXN10	-2.93555	4.90857	-3.46699	0.0151189	0.228448	-2.84911	down
SELE	-3.25368	6.31408	-3.46478	0.0151577	0.228611	-2.85177	down
POLQ	2.86436	4.13026	3.46447	0.0151631	0.228611	-2.85214	up
STH	2.29322	4.3415	3.46309	0.0151874	0.228685	-2.8538	up
SPDYC	-2.13373	3.81693	-3.45688	0.0152971	0.229793	-2.86125	down
LINC01430	-3.5739	4.89991	-3.45618	0.0153095	0.229799	-2.86209	down
HIST1H3D	2.76386	7.28011	3.45329	0.0153608	0.230388	-2.86556	up
GRIP1	2.62013	4.65852	3.45121	0.0153981	0.230407	-2.86806	up
CDH13	3.762	5.84772	3.45115	0.0153991	0.230407	-2.86813	up
LOC101929427	-4.43645	5.23464	-3.45086	0.0154043	0.230407	-2.86848	down
ID1	-2.21822	11.9498	-3.44749	0.0154646	0.230857	-2.87253	down
NAGS	-2.57433	10.6337	-3.44403	0.0155269	0.23129	-2.87669	down
MT1G	-7.19926	12.8987	-3.44156	0.0155715	0.231696	-2.87966	down
HLA-DRB4	-3.70271	11.0889	-3.44036	0.0155933	0.231696	-2.88111	down
SERPIND1	-2.9126	15.3597	-3.43854	0.0156263	0.231732	-2.8833	down
GLYCTK	-3.45065	10.1255	-3.43789	0.015638	0.231803	-2.88408	down
SLC1A2	-5.44399	9.27923	-3.43647	0.0156639	0.231912	-2.88579	down
RP11-327J17.2	-3.61556	6.75246	-3.43387	0.0157112	0.232024	-2.88891	down
HIGD1C	-2.19668	3.59827	-3.43031	0.0157765	0.232106	-2.8932	down
GADD45B	-2.97943	13.3495	-3.4231	0.0159095	0.232923	-2.9019	down
DMGDH	-5.53989	7.93003	-3.42253	0.0159201	0.232923	-2.90259	down
MIR4317	-2.17373	3.85641	-3.41992	0.0159685	0.233096	-2.90573	down
LOC101927653	-2.32508	4.48053	-3.41863	0.0159925	0.233269	-2.90729	down
PYGB	2.4498	11.6627	3.41584	0.0160447	0.233744	-2.91066	up
FAM24B-CUZD1	2.3118	2.63199	3.41479	0.0160643	0.23378	-2.91193	up
AC010894.5	2.05746	7.32878	3.41174	0.0161215	0.234166	-2.91561	up
LPA	-7.12334	9.47536	-3.4112	0.0161316	0.234224	-2.91626	down
G0S2	-3.05921	12.3315	-3.40983	0.0161575	0.234244	-2.91792	down
MIR4744	2.20186	2.65271	3.40539	0.0162416	0.234484	-2.92329	up
BRINP2	-2.46129	3.7197	-3.4034	0.0162792	0.234678	-2.92569	down
RP11-355N15.2	-4.40852	8.14633	-3.40332	0.0162808	0.234678	-2.92579	down
MCTP1	2.05853	3.20956	3.39828	0.016377	0.234988	-2.93189	up
RNU6ATAC29P	-2.17168	5.1363	-3.39774	0.0163872	0.234988	-2.93253	down
PACSIN3	-3.05917	11.4142	-3.39723	0.0163971	0.234991	-2.93316	down
RP11-196G18.24	2.03871	6.94353	3.39709	0.0163998	0.234991	-2.93333	up
FSD1L	2.11434	5.62553	3.39379	0.0164631	0.235593	-2.93732	up
RP11-736N17.10	-2.20259	7.12792	-3.39347	0.0164693	0.235593	-2.93771	down
ERCC6L	3.02995	4.10265	3.39095	0.0165179	0.23595	-2.94076	up
BCO1	-2.58309	4.17619	-3.39063	0.016524	0.23595	-2.94114	down
CTD-2541J13.2	-2.12101	4.67637	-3.39045	0.0165275	0.23595	-2.94136	down
RP1-134E15.3	3.45602	3.17793	3.38942	0.0165475	0.23599	-2.94261	up
RP11-1055B8.9	3.5195	5.94232	3.38657	0.0166027	0.236216	-2.94606	up
MT1B	-3.40855	8.70308	-3.38346	0.0166632	0.236285	-2.94983	down
ARL2	2.19673	12.4966	3.38302	0.0166719	0.23632	-2.95037	up
S100Z	2.0233	5.33985	3.38024	0.0167263	0.236735	-2.95374	up
TNS4	2.91575	3.16698	3.37975	0.0167359	0.236735	-2.95434	up
PLG	-6.08039	11.6665	-3.37885	0.0167536	0.236775	-2.95543	down
GPRIN3	2.62604	5.66961	3.37786	0.0167729	0.236792	-2.95662	up
SLC17A9	-2.0394	12.2705	-3.37651	0.0167995	0.236792	-2.95826	down
STAB2	-4.13936	9.88793	-3.37649	0.0167999	0.236792	-2.95828	down
SMKR1	2.86396	3.77329	3.37618	0.0168059	0.236792	-2.95866	up
RP11-214O1.3	-3.49756	7.90751	-3.3722	0.0168845	0.237222	-2.96349	down
KIF25	-3.07373	5.76151	-3.37113	0.0169058	0.237258	-2.96479	down
RNF139-AS1	2.26227	6.38807	3.36696	0.0169886	0.237375	-2.96985	up
RP11-439E19.7	2.27535	3.19393	3.36604	0.0170071	0.237396	-2.97098	up
ANGPTL7	-2.21369	2.72793	-3.36595	0.0170088	0.237396	-2.97108	down
TP53TG3	2.80891	3.93658	3.36462	0.0170354	0.237594	-2.9727	up
FAM81A	2.31126	5.25152	3.36281	0.0170716	0.237752	-2.9749	up
RP4-710M16.2	-4.16396	10.2306	-3.36013	0.0171255	0.237967	-2.97817	down
NRL	-2.15584	5.07026	-3.35894	0.0171494	0.237967	-2.97961	down
HIST1H2BF	2.61886	5.6385	3.35753	0.0171778	0.238188	-2.98132	up
LOC102723968	2.21016	2.46649	3.35709	0.0171868	0.238222	-2.98186	up
PCDHB9	2.78783	2.56953	3.35679	0.0171927	0.238222	-2.98222	up
MME	-5.13323	7.48135	-3.35605	0.0172077	0.238257	-2.98312	down
APOL5	-3.12898	3.88838	-3.35499	0.0172292	0.238267	-2.98442	down
PLGLA	-2.55122	13.0312	-3.35242	0.0172814	0.238506	-2.98754	down
SLC17A1	-2.81667	9.11846	-3.34915	0.017348	0.238853	-2.99153	down
AGBL2	-2.64236	5.95398	-3.34901	0.0173508	0.238853	-2.9917	down
CDK1	2.82117	6.78289	3.34748	0.0173821	0.238853	-2.99356	up
RP13-152O15.5	-2.98425	7.15947	-3.3461	0.0174103	0.238862	-2.99524	down
LMTK3	2.58609	6.99645	3.34561	0.0174202	0.238862	-2.99583	up
OLFML2B	2.81735	6.61807	3.34452	0.0174427	0.238916	-2.99716	up
RP1-199J3.7	2.71902	3.83617	3.34334	0.0174668	0.239158	-2.99859	up
THRSP	-7.10246	9.70833	-3.33916	0.0175532	0.239521	-3.0037	down
CYB561	2.557	10.5834	3.33742	0.0175892	0.239521	-3.00582	up
MT1L	-3.03704	8.85301	-3.33501	0.0176392	0.239521	-3.00876	down
AC092071.1	-5.17547	7.66467	-3.33461	0.0176475	0.239521	-3.00925	down
FAP	4.82238	6.55992	3.3343	0.0176538	0.239521	-3.00962	up
NADK2	-2.45086	12.1217	-3.33379	0.0176645	0.239521	-3.01025	down
P3H4	2.2005	10.1516	3.33244	0.0176926	0.239521	-3.01189	up
RP11-74H8.1	2.16042	2.98542	3.32583	0.0178312	0.240049	-3.01997	up
SLC13A2	-2.44001	4.09425	-3.32484	0.0178519	0.240049	-3.02117	down
ALDH1B1	-3.12515	8.96314	-3.32416	0.0178663	0.240049	-3.022	down
LOC728485	2.56348	5.88367	3.32273	0.0178964	0.240049	-3.02374	up
LRRN3	-2.65945	5.82423	-3.3203	0.0179478	0.240317	-3.02671	down
MIR135A1	-2.12876	3.83105	-3.31971	0.0179603	0.2404	-3.02744	down
DPYD	-2.19008	10.0314	-3.31774	0.0180022	0.240534	-3.02985	down
PAQR9-AS1	-3.40441	11.0799	-3.31587	0.018042	0.240735	-3.03214	down
CTC-459F4.3	2.00993	8.49208	3.31472	0.0180665	0.240976	-3.03354	up
RP11-442O1.3	-2.13408	6.14028	-3.31372	0.0180879	0.241094	-3.03476	down
RP11-74C13.4	-2.14811	4.88727	-3.31333	0.0180961	0.24112	-3.03524	down
PLXNA3	2.26567	10.2347	3.30939	0.0181807	0.241643	-3.04006	up
DYNC1I1	3.17636	6.13576	3.30915	0.018186	0.241643	-3.04036	up
EID2B	2.31338	5.31073	3.30483	0.0182791	0.242133	-3.04565	up
RP11-258F1.2	-3.77902	8.0305	-3.3039	0.0182991	0.242156	-3.04678	down
GNPNAT1	-2.01038	10.5133	-3.30181	0.0183445	0.242156	-3.04935	down
TM7SF2	-2.06502	10.8967	-3.29999	0.0183841	0.242482	-3.05158	down
CTD-2194D22.1	-2.10476	8.9424	-3.29977	0.0183888	0.242482	-3.05184	down
TMEM246	4.30053	7.32201	3.29812	0.0184248	0.242622	-3.05387	up
FETUB	-5.47672	7.66184	-3.29577	0.0184761	0.242792	-3.05675	down
RP11-932O9.10	2.81026	3.24777	3.29567	0.0184783	0.242792	-3.05687	up
GYS2	-6.43309	8.97966	-3.29413	0.018512	0.242792	-3.05876	down
AP000253.1	-2.55985	8.31491	-3.29246	0.0185488	0.242792	-3.06081	down
SBK1	2.40159	5.19382	3.28682	0.0186731	0.243171	-3.06772	up
AKR1B1	3.16409	11.6624	3.28667	0.0186766	0.243171	-3.06791	up
RP11-277J6.2	2.45146	3.23309	3.28237	0.018772	0.243838	-3.07319	up
GCGR	-7.10738	10.8562	-3.28234	0.0187727	0.243838	-3.07323	down
RP11-231I13.2	-3.21165	4.55805	-3.28065	0.0188103	0.243838	-3.0753	down
CYS1	-2.11127	6.3059	-3.28055	0.0188127	0.243838	-3.07543	down
TYMSOS	2.69027	7.60269	3.2791	0.018845	0.243838	-3.07721	up
MPPED1	-2.03352	6.6777	-3.27752	0.0188805	0.243856	-3.07916	down
FOXM1	3.93049	7.9773	3.27539	0.0189283	0.243866	-3.08177	up
RP11-543A18.1	-2.40825	3.34732	-3.2747	0.0189436	0.243866	-3.08261	down
FOS	-2.51938	12.8017	-3.27419	0.0189553	0.24389	-3.08324	down
RP11-284H18.1	-2.74699	3.8698	-3.27256	0.0189919	0.244034	-3.08524	down
ZNF311	-2.06863	3.16724	-3.27214	0.0190016	0.244075	-3.08577	down
OSBPL11	-2.21465	8.99293	-3.26994	0.0190512	0.244411	-3.08847	down
FAM101A	3.17092	4.3473	3.26953	0.0190605	0.244411	-3.08898	up
ITIH4-AS1	-4.0234	6.38349	-3.26897	0.0190732	0.244411	-3.08966	down
SLC7A11	4.79439	5.42031	3.26778	0.0191001	0.244518	-3.09112	up
AC022816.2	-3.80764	6.02705	-3.26281	0.0192135	0.244948	-3.09725	down
COL6A6	-3.51331	3.98684	-3.26276	0.0192145	0.244948	-3.0973	down
JCHAIN	-2.06586	9.96337	-3.26267	0.0192165	0.244948	-3.09741	down
RP11-637N19.1	-2.17635	4.7166	-3.26241	0.0192226	0.244948	-3.09774	down
SHD	-2.64542	9.92397	-3.25986	0.0192809	0.24519	-3.10087	down
UGT2B11	3.63015	8.65948	3.25936	0.0192923	0.245253	-3.10148	up
RP11-317L10.1	2.7658	3.60239	3.25879	0.0193056	0.245305	-3.1022	up
HIST1H2AG	3.07971	5.80233	3.25771	0.0193305	0.245467	-3.10353	up
PLCH2	-2.07297	8.67589	-3.25677	0.0193519	0.245602	-3.10468	down
LCE2D	-2.63443	3.66167	-3.25562	0.0193784	0.245775	-3.10609	down
NUGGC	-4.03791	6.01144	-3.25172	0.0194688	0.246595	-3.11091	down
PRR15	4.2808	3.90162	3.25048	0.0194976	0.246736	-3.11243	up
HSD3B1	-2.39036	4.37349	-3.24856	0.0195423	0.246973	-3.1148	down
GLS	2.81182	9.45088	3.24754	0.0195661	0.246978	-3.11606	up
CYP27A1	-2.44361	14.9334	-3.24746	0.0195679	0.246978	-3.11616	down
SVEP1	-2.45032	4.78802	-3.2437	0.0196557	0.247278	-3.12079	down
CNTN3	-3.88844	5.13547	-3.24105	0.0197179	0.247278	-3.12406	down
FAM155B	2.04575	6.97647	3.23139	0.0199467	0.248608	-3.136	up
MICB	2.58545	8.15861	3.22545	0.0200887	0.249314	-3.14334	up
RP13-392I16.1	2.00466	2.17763	3.22433	0.0201157	0.249314	-3.14473	up
RP11-244N9.6	-2.29815	6.30148	-3.2238	0.0201284	0.249327	-3.14538	down
SPAG4	2.35528	7.06811	3.22004	0.0202191	0.249835	-3.15003	up
CCDC177	-3.20285	3.19267	-3.21939	0.0202348	0.249835	-3.15083	down
CPN1	-4.48333	11.6285	-3.21655	0.0203037	0.250061	-3.15435	down
ZNF737	3.05827	6.03576	3.2158	0.020322	0.250103	-3.15528	up
RP11-114N19.3	-2.04064	5.35452	-3.2126	0.0204001	0.250359	-3.15925	down
KB-68A7.1	-2.66085	8.5598	-3.2108	0.0204441	0.250705	-3.16148	down
GCHFR	-2.541	11.615	-3.21057	0.0204496	0.250705	-3.16176	down
LOC101928885	-2.61147	3.71252	-3.20744	0.0205265	0.250838	-3.16564	down
LGALS8-AS1	2.07223	2.83503	3.20725	0.0205311	0.250838	-3.16587	up
KIAA1841	2.25328	6.8631	3.20585	0.0205656	0.250838	-3.16761	up
MOGAT2	-2.18159	5.95951	-3.20459	0.0205968	0.251074	-3.16917	down
PRSS8	-4.74018	8.69821	-3.20442	0.020601	0.251074	-3.16939	down
CTH	-3.81328	11.5859	-3.20149	0.0206734	0.25128	-3.17301	down
MATN1-AS1	-2.15815	8.76175	-3.19924	0.0207294	0.251392	-3.17581	down
HEPACAM	-3.59846	6.7403	-3.19723	0.0207794	0.251541	-3.1783	down
RP11-114M1.1	2.67961	2.75978	3.19304	0.020884	0.252226	-3.1835	up
PRC1	3.03693	8.64819	3.19092	0.0209373	0.25233	-3.18613	up
METTL7A	-3.16389	13.8558	-3.1892	0.0209805	0.25233	-3.18826	down
RP11-10A14.9	-2.21364	5.47484	-3.18897	0.0209865	0.25233	-3.18856	down
RP13-650J16.1	-4.23194	6.31979	-3.18788	0.0210139	0.252358	-3.18991	down
MRGPRF	-2.544	6.55416	-3.18331	0.0211296	0.253282	-3.19559	down
FAM47B	-2.18265	2.67339	-3.18263	0.0211468	0.253282	-3.19643	down
CYP1A1	-6.4211	7.45162	-3.17949	0.021227	0.253324	-3.20034	down
CPB2-AS1	-2.72278	5.92097	-3.17579	0.0213214	0.254005	-3.20494	down
CYP3A5	-2.71803	13.8575	-3.1757	0.0213239	0.254005	-3.20505	down
RP11-252E2.2	-2.77671	2.73288	-3.17543	0.0213307	0.254007	-3.20538	down
SNORA76C	2.21386	14.2156	3.17311	0.0213905	0.254244	-3.20828	up
PAFAH1B3	2.27808	10.7754	3.17251	0.0214058	0.254346	-3.20902	up
RP11-213H15.1	2.02867	4.57782	3.17162	0.0214287	0.254461	-3.21013	up
CBLN4	-2.49414	5.53718	-3.16906	0.021495	0.254839	-3.21332	down
RP11-4C20.4	2.23604	3.52922	3.16575	0.0215807	0.255155	-3.21743	up
F12	-3.345	13.9129	-3.16412	0.0216232	0.255499	-3.21947	down
XYLB	-2.10573	7.17657	-3.1621	0.021676	0.255717	-3.22199	down
ANXA2P3	2.3479	11.2607	3.16007	0.021729	0.255717	-3.22452	up
SLC6A10P	5.72727	8.66585	3.15571	0.0218436	0.256112	-3.22995	up
NHSL1	-2.33626	9.66227	-3.15525	0.0218557	0.256112	-3.23052	down
BATF	2.53062	8.22117	3.15393	0.0218906	0.25628	-3.23218	up
LOC101928858	-3.28055	6.08647	-3.15209	0.021939	0.256377	-3.23446	down
CYP39A1	-4.19123	5.09616	-3.15011	0.0219917	0.256678	-3.23694	down
CENPF	4.23777	5.49561	3.14974	0.0220015	0.256713	-3.2374	up
PRR11	2.23223	6.71516	3.14657	0.0220859	0.2569	-3.24136	up
AC093901.1	-2.15353	4.27421	-3.14186	0.0222118	0.257	-3.24723	down
TMEM52	-2.27129	10.3779	-3.14013	0.0222585	0.257	-3.2494	down
RP11-172E9.2	-3.71484	5.51855	-3.14004	0.0222607	0.257	-3.24951	down
HS3ST3B1	-4.84577	9.83673	-3.1391	0.0222862	0.257092	-3.25069	down
RP5-1121A15.3	2.38798	3.19534	3.13793	0.0223177	0.257092	-3.25215	up
ZC3HAV1L	2.04276	5.16101	3.13646	0.0223574	0.257092	-3.25399	up
SOX10	-2.18498	4.44204	-3.13362	0.0224343	0.25711	-3.25754	down
PLXNB3	2.7452	5.99282	3.13319	0.0224459	0.25711	-3.25807	up
SLC39A10	2.21471	8.30582	3.13287	0.0224545	0.25711	-3.25847	up
RP11-256L6.3	-2.27901	8.44903	-3.12981	0.0225378	0.257466	-3.26229	down
BFSP1	2.33907	6.49169	3.12886	0.0225638	0.257494	-3.26348	up
CDH6	3.1707	6.43452	3.1288	0.0225654	0.257494	-3.26356	up
GBA	2.08141	12.4197	3.12859	0.0225712	0.257494	-3.26383	up
GPT2	-2.58455	12.669	-3.12788	0.0225905	0.257494	-3.26471	down
PPP1R1C	-2.15324	8.26822	-3.12291	0.0227271	0.257847	-3.27094	down
AF124730.4	-2.1992	4.03925	-3.12251	0.0227378	0.257847	-3.27143	down
DUSP18	2.09255	7.68924	3.12244	0.0227399	0.257847	-3.27152	up
HIST1H4L	3.27301	3.40291	3.12151	0.0227656	0.257916	-3.27269	up
DEPDC1B	2.26867	4.33831	3.12026	0.0228	0.257941	-3.27425	up
RP11-554A11.4	-2.42497	4.18668	-3.12018	0.0228022	0.257941	-3.27435	down
NOX1	2.04975	3.03304	3.11878	0.0228408	0.257945	-3.2761	up
SORL1	-2.24746	10.1418	-3.11606	0.0229164	0.258086	-3.27951	down
PSAT1	-3.64852	12.2794	-3.11315	0.0229974	0.25839	-3.28316	down
LOC101928812	4.41068	4.874	3.10593	0.0231998	0.259594	-3.29221	up
RP3-323P24.3	2.04849	3.22143	3.10481	0.0232313	0.259642	-3.29361	up
LIPC	-5.63365	11.5029	-3.10429	0.023246	0.259667	-3.29427	down
RP11-459O16.9	-2.38084	3.45127	-3.10422	0.023248	0.259667	-3.29436	down
LINC01549	-2.88409	4.45396	-3.10377	0.0232607	0.259667	-3.29492	down
USP17L30	-3.50764	9.41642	-3.10259	0.0232941	0.259724	-3.2964	down
P4HA2-AS1	2.48864	5.22349	3.10113	0.0233353	0.259968	-3.29823	up
ATP2B2-IT1	-2.89494	4.00716	-3.09758	0.0234362	0.260358	-3.30269	down
GPC3	5.71964	9.89373	3.09661	0.0234639	0.260565	-3.3039	up
AGTR1	-3.37855	11.2973	-3.09121	0.0236183	0.261278	-3.31068	down
BCHE	-6.33577	9.81897	-3.09077	0.023631	0.261278	-3.31124	down
RP11-554A11.7	-2.20152	3.53163	-3.08905	0.0236805	0.261278	-3.3134	down
IL5	-2.47885	4.55228	-3.08646	0.023755	0.26166	-3.31665	down
FAM171B	4.22505	3.58651	3.08534	0.0237876	0.26166	-3.31806	up
OXCT1	2.70817	8.11664	3.08385	0.0238307	0.261672	-3.31993	up
PTP4A3	2.77095	9.15478	3.08077	0.0239201	0.261864	-3.3238	up
ACSL4	4.06442	8.43171	3.08037	0.0239318	0.261864	-3.3243	up
NETO2	2.26663	4.16282	3.07948	0.0239579	0.261864	-3.32543	up
ISL2	4.46553	5.05569	3.07588	0.0240631	0.262158	-3.32995	up
TMEM100	-2.43205	6.92004	-3.07535	0.0240788	0.262158	-3.33063	down
ROPN1B	-2.29285	3.94546	-3.07528	0.0240809	0.262158	-3.33072	down
RP11-284F21.10	5.38563	6.84166	3.07494	0.0240908	0.262183	-3.33114	up
VIPR2	-2.22342	5.98871	-3.07443	0.0241056	0.262183	-3.33178	down
CLDN23	-3.396	7.13739	-3.07311	0.0241444	0.262183	-3.33344	down
RP11-407N8.6	2.32879	4.35319	3.07106	0.024205	0.262537	-3.33603	up
ANO1	-2.05864	9.85814	-3.06521	0.0243783	0.26323	-3.34339	down
LINC00152	2.58323	11.7094	3.06439	0.0244026	0.26323	-3.34442	up
SLC6A8	5.58542	9.20867	3.06316	0.0244392	0.263357	-3.34597	up
CCNJL	3.12863	5.55229	3.06281	0.0244497	0.263388	-3.34641	up
BUB1	2.48046	2.67949	3.0592	0.0245578	0.263535	-3.35097	up
MIR4435-2HG	2.63149	11.9307	3.05915	0.0245592	0.263535	-3.35103	up
HIST1H2AH	3.31147	3.32841	3.05866	0.0245739	0.263619	-3.35165	up
RP11-238F2.1	-3.56144	5.88109	-3.05333	0.0247343	0.26467	-3.35836	down
RP11-244F12.3	-2.21402	9.52442	-3.05279	0.0247508	0.264699	-3.35905	down
SLC4A11	3.18704	6.85878	3.05213	0.0247708	0.264764	-3.35989	up
AKR7A3	-2.65207	13.1637	-3.05128	0.0247963	0.26492	-3.36095	down
PDIA2	2.07688	3.08242	3.04774	0.0249039	0.265593	-3.36542	up
TEX12	-2.14078	3.37599	-3.04649	0.0249421	0.265613	-3.367	down
HLA-G	2.75229	7.79261	3.04551	0.024972	0.265692	-3.36824	up
PNRC1	-2.95694	6.90333	-3.04521	0.024981	0.265692	-3.36861	down
NOL3	2.47696	11.274	3.0434	0.0250364	0.265745	-3.3709	up
LHX6	2.68846	4.24298	3.04025	0.0251331	0.266227	-3.37488	up
SLCO1B3	-4.83907	10.837	-3.0343	0.0253168	0.267236	-3.3824	down
KIF2C	3.4053	6.52984	3.03171	0.0253974	0.267648	-3.38568	up
AP000350.5	-2.36574	6.93019	-3.03105	0.0254179	0.267712	-3.38651	down
RNASE1	2.02504	11.3195	3.02076	0.0257405	0.269305	-3.39952	up
CENPE	2.68059	5.45341	3.02038	0.0257525	0.269305	-3.40001	up
EVA1A	-2.01363	11.5107	-3.01975	0.0257723	0.269365	-3.4008	down
CYB5A	-2.96499	14.6649	-3.01923	0.0257889	0.26937	-3.40146	down
SIX4	2.52433	3.91044	3.01862	0.0258081	0.26937	-3.40223	up
KCNC2	3.22553	6.07853	3.01608	0.0258888	0.26941	-3.40545	up
IDO2	-2.93766	8.75777	-3.01479	0.0259297	0.269539	-3.40708	down
TGFB2	2.69762	7.52321	3.01478	0.0259301	0.269539	-3.4071	up
LOC101927272	-2.26881	3.8639	-3.01391	0.0259576	0.269605	-3.40819	down
PZP	-4.40365	8.69564	-3.01338	0.0259746	0.269708	-3.40887	down
MIR3156-1	-2.06964	2.96285	-3.013	0.0259867	0.26976	-3.40935	down
KIAA1211L	2.7089	7.62209	3.01154	0.0260334	0.270024	-3.4112	up
U91324.1	-4.74952	7.06851	-3.0065	0.026195	0.270819	-3.41759	down
PFKFB1	-2.67076	10.8866	-3.00565	0.0262224	0.270883	-3.41867	down
LOC101928708	-2.33241	2.56042	-3.00456	0.0262575	0.271025	-3.42004	down
RP11-656D10.7	2.11775	3.14919	3.00165	0.0263518	0.271631	-3.42374	up
IFI27L2	2.40739	11.6781	3.00107	0.0263707	0.271685	-3.42448	up
STXBP4	2.25639	5.27238	3.00105	0.0263712	0.271685	-3.4245	up
CT55	-2.16223	3.63632	-3.00051	0.0263888	0.271792	-3.42519	down
ATP1A4	-2.0482	6.33181	-2.99965	0.0264166	0.271932	-3.42628	down
CXCL12	-2.5328	9.74089	-2.99758	0.0264839	0.272405	-3.4289	down
SCAMP5	2.99046	9.76605	2.99176	0.0266744	0.27364	-3.43629	up
HIST1H4E	2.20761	10.4789	2.99031	0.0267219	0.273968	-3.43813	up
CTD-2349P21.11	2.25548	3.14981	2.98897	0.0267659	0.274046	-3.43983	up
RP11-6B4.1	-4.81174	7.40836	-2.98829	0.0267885	0.274062	-3.4407	down
FUOM	-2.67406	12.5581	-2.98468	0.0269077	0.274758	-3.44528	down
EGFL6	3.42105	3.0998	2.98409	0.0269275	0.274758	-3.44604	up
LINC01556	2.53298	3.00263	2.98309	0.0269608	0.274758	-3.44731	up
AF001548.5	2.25598	3.35599	2.98252	0.0269795	0.274758	-3.44803	up
DLG3-AS1	2.3964	2.77678	2.98124	0.0270223	0.274758	-3.44966	up
MST1P2	-2.61489	13.943	-2.98045	0.0270486	0.274758	-3.45066	down
TMCC2	2.12233	7.10792	2.97533	0.0272196	0.274871	-3.45716	up
CCL23	-2.71678	7.53104	-2.97529	0.0272211	0.274871	-3.45722	down
GATSL2	2.73449	10.0053	2.97463	0.0272433	0.274871	-3.45806	up
L3MBTL4	-2.8173	8.19134	-2.97267	0.0273093	0.274871	-3.46056	down
MASP2	-3.74214	10.5813	-2.96697	0.027502	0.275885	-3.46781	down
ITGA2	3.39541	5.75416	2.96656	0.0275159	0.275885	-3.46833	up
CNR1	2.21155	2.3953	2.96509	0.0275661	0.276022	-3.4702	up
TTLL1	2.66853	3.51512	2.96489	0.0275726	0.276022	-3.47045	up
RAB7B	2.02906	6.83723	2.96453	0.0275849	0.276022	-3.47091	up
KIF21A	-2.39906	11.8203	-2.96346	0.0276214	0.276149	-3.47227	down
LINC01410	2.86826	5.26927	2.96157	0.0276863	0.276291	-3.47469	up
UBE2C	2.84795	7.47891	2.95985	0.0277449	0.276341	-3.47687	up
HDAC11	2.04982	9.23858	2.95873	0.0277835	0.276341	-3.47831	up
CHST4	-3.97726	5.67021	-2.9569	0.0278464	0.276341	-3.48064	down
GSTA4	2.515	10.5129	2.95592	0.0278802	0.276379	-3.48188	up
GIPC2	-3.70204	8.22921	-2.94757	0.0281696	0.278064	-3.49253	down
CYP2D6	-2.66451	14.659	-2.9468	0.0281963	0.278184	-3.49351	down
TMPRSS6	-3.39972	13.1681	-2.94588	0.0282284	0.278209	-3.49468	down
RP11-172H24.4	2.34606	4.18744	2.94127	0.0283901	0.278782	-3.50056	up
SLC38A4	-3.50392	10.9064	-2.93639	0.0285621	0.27909	-3.50679	down
ETNK2	-2.5425	12.6116	-2.9335	0.0286647	0.279484	-3.51048	down
BCL9	2.64404	8.23326	2.93052	0.0287706	0.279595	-3.51428	up
RP11-753D20.4	2.08499	3.46695	2.92717	0.0288906	0.280114	-3.51857	up
ACSM5	-3.90751	10.5458	-2.92476	0.0289771	0.280281	-3.52165	down
GCNT3	4.7853	7.06924	2.92248	0.0290591	0.280531	-3.52456	up
FHDC1	3.55116	5.35441	2.92213	0.0290718	0.280531	-3.52501	up
FMO5	-2.435	11.8881	-2.92204	0.029075	0.280531	-3.52513	down
TFF3	3.92945	10.7902	2.92169	0.0290879	0.280531	-3.52558	up
RP11-799B12.2	-2.45677	3.84768	-2.92121	0.029105	0.280626	-3.52619	down
CYP4A22	-3.90961	10.7767	-2.91714	0.0292526	0.281309	-3.5314	down
MELK	3.56061	4.45873	2.91672	0.0292677	0.281309	-3.53193	up
C1QTNF8	2.27512	3.65296	2.91596	0.0292955	0.281309	-3.53291	up
C2orf27B	2.17903	8.3044	2.91552	0.0293113	0.281309	-3.53346	up
F13B	-5.49969	8.05347	-2.9125	0.0294215	0.281309	-3.53733	down
SERPINA7	-3.99121	12.0767	-2.91189	0.029444	0.281354	-3.53812	down
IQCC	2.09161	7.91732	2.91059	0.0294917	0.281576	-3.53978	up
C15orf62	-2.08767	7.03946	-2.90742	0.0296079	0.282269	-3.54383	down
NKX3-1	-2.63694	5.91042	-2.90547	0.02968	0.282534	-3.54634	down
SUCLG2	-2.34576	9.80777	-2.90171	0.0298191	0.283094	-3.55115	down
GPR88	-4.42054	6.96326	-2.9014	0.0298306	0.283094	-3.55155	down
SMYD3	3.30354	10.2313	2.90092	0.0298484	0.283094	-3.55216	up
RILP	-2.04257	8.6364	-2.90021	0.0298748	0.283258	-3.55307	down
DAO	-5.24612	10.5498	-2.89818	0.0299501	0.283301	-3.55567	down
SSTR1	-2.27079	7.25303	-2.89685	0.03	0.28346	-3.55738	down
GATM	-2.9137	13.3921	-2.89562	0.0300459	0.28352	-3.55895	down
JAG2	2.25249	6.15103	2.89174	0.0301915	0.283986	-3.56393	up
KCNK1	-3.58005	4.90109	-2.8914	0.0302043	0.283986	-3.56437	down
TUBB8	2.44219	6.99863	2.89122	0.0302108	0.283986	-3.56459	up
MIR4764	2.51264	2.44896	2.88868	0.0303067	0.284179	-3.56785	up
WNK4	3.91476	6.77434	2.88639	0.0303934	0.284229	-3.57079	up
PIPOX	-3.91573	13.4199	-2.88499	0.0304463	0.284229	-3.57258	down
DNASE1L3	-4.00799	8.18204	-2.88481	0.0304534	0.284229	-3.57282	down
ITPR3	3.12935	10.9153	2.88323	0.0305135	0.2845	-3.57485	up
CHRD	-2.25624	12.93	-2.88238	0.0305456	0.284534	-3.57593	down
HRASLS2	-2.13343	7.39707	-2.88113	0.0305933	0.28471	-3.57754	down
RP4-763G1.2	-5.10038	7.68233	-2.87916	0.0306685	0.285122	-3.58006	down
SLC22A3	-2.4004	8.15163	-2.87739	0.0307364	0.285614	-3.58234	down
DTNA	3.02121	7.98864	2.87363	0.0308811	0.286124	-3.58717	up
SNORD115-27	-3.19951	4.77458	-2.87203	0.0309427	0.286347	-3.58923	down
RP11-622A1.2	-3.86281	7.78398	-2.87044	0.0310042	0.286569	-3.59127	down
ACAT1	-2.09978	13.9249	-2.86946	0.0310422	0.286634	-3.59253	down
LGALS3	2.60105	12.3783	2.86929	0.0310487	0.286634	-3.59274	up
UNC93A	-4.74351	7.14929	-2.86579	0.0311847	0.287057	-3.59724	down
C1RL	-2.09356	12.0534	-2.86008	0.0314081	0.287658	-3.60459	down
CYP2A7	-6.31994	12.0545	-2.85985	0.0314173	0.287658	-3.60488	down
EHHADH-AS1	-3.34754	5.63213	-2.8597	0.0314232	0.287658	-3.60508	down
RDH16	-4.3364	12.8518	-2.85889	0.0314548	0.287809	-3.60611	down
FOXS1	3.22618	8.47596	2.85829	0.0314787	0.28781	-3.60689	up
AC099668.5	-3.01104	12.2958	-2.85613	0.0315639	0.287985	-3.60967	down
PKMYT1	2.1092	6.9574	2.85586	0.0315744	0.287985	-3.61002	up
MIR4521	-2.35719	4.41477	-2.85551	0.0315881	0.287985	-3.61046	down
PHYHD1	-2.87492	12.0156	-2.85313	0.0316823	0.287985	-3.61352	down
INPP5J	2.87619	6.75211	2.85189	0.0317315	0.287985	-3.61512	up
ORC1	2.62043	5.56626	2.85185	0.031733	0.287985	-3.61517	up
CBX2	2.02689	3.22891	2.85083	0.0317738	0.287985	-3.61649	up
ASS1	-4.10278	14.3543	-2.84915	0.0318404	0.287985	-3.61864	down
KCTD17	2.47455	10.7011	2.84873	0.0318572	0.287985	-3.61919	up
ANXA2	2.14309	12.1561	2.84836	0.0318719	0.287985	-3.61966	up
CXCL2	-4.2497	13.6285	-2.84832	0.0318736	0.287985	-3.61972	down
KIAA2012	-2.04512	3.58471	-2.84283	0.0320937	0.288338	-3.62679	down
TRNP1	2.32533	9.10003	2.8419	0.0321311	0.288389	-3.62799	up
OIT3	-4.41967	9.92565	-2.83758	0.0323054	0.288832	-3.63355	down
UGT2B10	-6.20971	9.1277	-2.8375	0.0323088	0.288832	-3.63366	down
RP5-998N21.4	2.06633	2.20817	2.83577	0.0323786	0.288945	-3.63588	up
TTK	3.3417	4.77265	2.83159	0.0325488	0.289592	-3.64127	up
HAVCR1	2.72988	2.9417	2.82189	0.0329473	0.291415	-3.65378	up
CHAF1B	2.37363	6.89896	2.82113	0.0329792	0.291629	-3.65477	up
TM4SF19	4.71716	4.264	2.81459	0.0332513	0.292253	-3.66322	up
ZNF300	2.21492	7.90312	2.80898	0.0334862	0.292772	-3.67045	up
AC092620.3	2.10451	3.98022	2.80818	0.03352	0.292772	-3.67149	up
PRDM1	3.15822	8.06096	2.8078	0.0335361	0.292772	-3.67198	up
ARHGAP11B	3.58793	3.55665	2.80777	0.0335374	0.292772	-3.67202	up
SEL1L3	3.00325	9.93605	2.80773	0.033539	0.292772	-3.67207	up
LL22NC03-32F9.1	-2.44566	3.85366	-2.80704	0.0335683	0.292772	-3.67296	down
CCNE1	2.56396	7.37141	2.8067	0.0335824	0.292822	-3.6734	up
RP11-308D13.3	2.85992	3.40658	2.80653	0.0335898	0.292822	-3.67362	up
RP11-263G22.1	-2.38329	3.96046	-2.80558	0.0336299	0.292975	-3.67485	down
NAV2-IT1	-2.12061	5.16021	-2.804	0.033697	0.293146	-3.6769	down
LRRC55	-3.38009	4.50694	-2.80345	0.0337201	0.293146	-3.6776	down
NR1I3	-5.27856	11.4065	-2.80122	0.0338148	0.293287	-3.68048	down
SNORD115-14	-2.87454	4.43866	-2.8008	0.0338327	0.293287	-3.68102	down
MIR105-1	-2.14085	3.76197	-2.79958	0.0338848	0.293287	-3.6826	down
ZNF890P	2.11862	3.02565	2.79884	0.0339162	0.293287	-3.68356	up
ASNS	2.31665	9.99229	2.7988	0.0339182	0.293287	-3.68362	up
RFPL4AL1	-2.4399	3.10376	-2.79796	0.0339538	0.293287	-3.68469	down
APOC4	-5.22477	11.5745	-2.79796	0.0339538	0.293287	-3.68469	down
MT1A	-4.84067	11.589	-2.79784	0.0339589	0.293287	-3.68485	down
IQGAP3	2.25146	7.69318	2.797	0.033995	0.293479	-3.68594	up
EBF1	2.80621	5.09764	2.79597	0.0340393	0.293566	-3.68728	up
ACADL	-4.84616	7.4989	-2.7956	0.034055	0.293566	-3.68775	down
RSPO2	-2.45555	4.1864	-2.79528	0.0340685	0.293579	-3.68816	down
ACSL5	-2.09857	12.1431	-2.79508	0.0340773	0.293579	-3.68842	down
KCNE5	2.81084	6.50326	2.79319	0.0341584	0.293591	-3.69086	up
RP11-560J1.2	2.21285	3.25379	2.78903	0.034338	0.294096	-3.69625	up
ANXA2P2	2.05878	12.7134	2.78766	0.0343973	0.29421	-3.69802	up
RP11-281O15.4	2.16599	3.08223	2.7872	0.0344173	0.29421	-3.69862	up
RP11-324O2.3	-3.26891	5.5695	-2.78713	0.0344202	0.29421	-3.69871	down
SLC26A1	-2.52871	9.4811	-2.78657	0.0344448	0.29421	-3.69944	down
SORD	-3.69366	10.101	-2.78632	0.0344554	0.29421	-3.69975	down
PLCE1	2.15924	6.71399	2.78568	0.0344834	0.29421	-3.70059	up
RP11-299G20.3	-2.22468	4.65033	-2.78336	0.0345846	0.294296	-3.7036	down
ARFGEF3	6.73738	6.15386	2.78263	0.0346161	0.294318	-3.70453	up
SPC25	3.14018	5.0295	2.78216	0.0346366	0.294361	-3.70514	up
SERPING1	-2.17396	16.5137	-2.78179	0.0346529	0.294434	-3.70562	down
PYGL	-2.08123	9.64297	-2.78117	0.03468	0.294533	-3.70643	down
PFKFB4	2.99843	8.38129	2.78085	0.0346942	0.294588	-3.70684	up
SRSF12	2.81399	5.86572	2.77516	0.0349441	0.295201	-3.71421	up
RP13-884E18.2	2.28302	3.27697	2.7735	0.0350173	0.295476	-3.71636	up
AVPR1A	-4.4412	7.42723	-2.77084	0.035135	0.295963	-3.7198	down
LINC01314	-2.71524	6.35667	-2.76742	0.0352874	0.296635	-3.72425	down
TIMP1	2.0778	15.0723	2.76695	0.0353082	0.296635	-3.72485	up
RGPD1	-2.06586	6.84612	-2.76454	0.0354157	0.296969	-3.72797	down
ARHGAP11A	2.97343	4.99972	2.76229	0.0355166	0.297218	-3.73089	up
RHBG	-2.60867	6.66267	-2.7579	0.0357144	0.297758	-3.73659	down
CLIC5	3.31246	5.21453	2.75709	0.0357507	0.297854	-3.73763	up
AF213884.2	2.18527	4.56623	2.7556	0.0358183	0.298103	-3.73957	up
LOC149684	-2.34088	5.10811	-2.7552	0.0358365	0.298145	-3.74009	down
ALDOB	-6.09842	11.0689	-2.75488	0.0358508	0.298145	-3.7405	down
ANXA2P1	2.10266	12.02	2.75292	0.0359398	0.298465	-3.74304	up
CYP2J2	-3.2032	9.02855	-2.74954	0.0360941	0.298851	-3.74744	down
LOC101929372	-2.61001	4.73693	-2.74855	0.0361394	0.298952	-3.74872	down
CTD-2201E18.3	2.09727	4.74353	2.74691	0.0362144	0.299184	-3.75085	up
SNORD115-18	-3.39912	5.66773	-2.7466	0.0362287	0.299217	-3.75125	down
LOC101929448	-5.45481	8.59012	-2.74609	0.0362521	0.299217	-3.75192	down
SLC10A1	-6.58542	10.5938	-2.74602	0.0362551	0.299217	-3.752	down
CTD-2008A1.3	-2.37956	4.84244	-2.74203	0.0364388	0.299935	-3.75718	down
LOC100133669	-3.48738	5.99564	-2.73914	0.0365728	0.300158	-3.76095	down
GOT1	-2.25406	13.5615	-2.73582	0.0367269	0.300523	-3.76526	down
CYP2A6	-6.64332	12.265	-2.73468	0.0367801	0.300864	-3.76674	down
ARHGEF37	2.4577	7.75104	2.73447	0.0367896	0.300877	-3.76701	up
GLTPD2	-2.30784	12.7026	-2.73365	0.0368282	0.300938	-3.76808	down
GCNT1	2.6514	6.56411	2.73244	0.0368846	0.301175	-3.76965	up
CLDN14	-3.60298	10.4363	-2.73184	0.0369128	0.301186	-3.77044	down
DLEU2L	2.06502	4.06737	2.73164	0.0369219	0.301186	-3.77069	up
CCDC114	2.17021	5.55739	2.73023	0.0369881	0.301597	-3.77252	up
SLC9A6	2.01772	3.7646	2.7293	0.0370317	0.301618	-3.77373	up
CCL13	2.19316	3.39289	2.72836	0.037076	0.301793	-3.77496	up
GPD1	-2.97595	10.8115	-2.7271	0.0371354	0.301793	-3.7766	down
FAM20A	-2.51527	9.15246	-2.72623	0.0371762	0.301793	-3.77772	down
ZNF665	2.51875	3.98441	2.72598	0.0371879	0.301793	-3.77805	up
MT2A	-2.15004	16.9725	-2.72592	0.0371908	0.301793	-3.77813	down
CYP2A13	-6.57676	10.4631	-2.72578	0.0371973	0.301793	-3.7783	down
GAREML	3.45143	6.2685	2.72314	0.0373222	0.301793	-3.78174	up
SLC30A10	-2.88264	8.76972	-2.72296	0.0373306	0.301793	-3.78197	down
CPS1	-5.36121	12.6829	-2.72291	0.0373333	0.301793	-3.78204	down
MGC57346	2.42077	7.71103	2.72274	0.0373411	0.301793	-3.78226	up
TUBB3	3.96705	6.60482	2.72251	0.037352	0.301793	-3.78256	up
F11	-4.36023	7.91729	-2.72054	0.0374456	0.301961	-3.78512	down
FTCDNL1	-3.19226	4.15626	-2.72011	0.0374662	0.301961	-3.78569	down
FDCSP	3.32428	5.44474	2.71992	0.0374754	0.301961	-3.78594	up
AP001615.9	-2.00376	4.57727	-2.71734	0.0375982	0.302113	-3.78929	down
SLC47A1	-3.3219	10.6363	-2.71637	0.0376445	0.302113	-3.79055	down
ENTPD2	2.85479	8.67999	2.71402	0.0377569	0.302593	-3.79361	up
CKMT1B	4.59837	5.70824	2.71331	0.0377912	0.302654	-3.79454	up
APOH	-2.68078	16.4964	-2.70865	0.0380155	0.30372	-3.8006	down
ABI3BP	-2.92786	4.74006	-2.70777	0.0380581	0.303765	-3.80175	down
CTD-2256P15.5	-2.11759	3.29249	-2.70767	0.0380632	0.303765	-3.80188	down
CTD-2240J17.4	-2.00263	4.32379	-2.70746	0.0380733	0.303765	-3.80216	down
RP11-449P15.2	-2.14393	5.02185	-2.70675	0.0381075	0.303768	-3.80308	down
CTD-2531D15.5	2.45002	3.85137	2.7056	0.0381633	0.303844	-3.80457	up
SEPP1	-2.06989	15.7109	-2.70527	0.0381793	0.303852	-3.805	down
PPAP2C	2.32253	8.99692	2.70399	0.0382415	0.30417	-3.80667	up
AQP7P3	-3.92255	10.2435	-2.70224	0.0383268	0.304527	-3.80895	down
AP000233.3	2.23268	2.52686	2.70173	0.0383519	0.304527	-3.80962	up
CAPN5	-2.15945	11.4934	-2.70096	0.0383895	0.304686	-3.81063	down
C8B	-2.18093	14.6637	-2.70012	0.0384301	0.304756	-3.81171	down
NAT2	-5.52165	9.35511	-2.69928	0.0384713	0.304783	-3.81281	down
NDST3	-2.20952	3.70471	-2.69669	0.0385986	0.305028	-3.81619	down
LDHB	2.26941	10.8938	2.69508	0.0386777	0.305198	-3.81829	up
RAB39B	4.07319	3.42132	2.69144	0.0388575	0.305831	-3.82304	up
MIR4499	-2.08964	3.44537	-2.68993	0.0389321	0.306071	-3.825	down
PRG4	-4.21653	10.9971	-2.68982	0.0389374	0.306071	-3.82514	down
CALCR	5.37913	4.45318	2.68869	0.0389937	0.306109	-3.82662	up
PKP2	-2.31729	8.77092	-2.68776	0.0390397	0.30617	-3.82782	down
TRPC4	3.00932	3.72495	2.68511	0.0391718	0.306449	-3.83128	up
LOC728040	-4.52616	7.3968	-2.6848	0.0391875	0.306449	-3.83169	down
DHODH	-3.37863	8.29349	-2.6835	0.0392522	0.306578	-3.83338	down
ARL4D	-2.67396	8.849	-2.68254	0.0393003	0.306597	-3.83463	down
RP11-467C18.1	-2.07495	3.33085	-2.68229	0.0393132	0.306597	-3.83497	down
SLC44A4	2.02427	2.76592	2.68201	0.0393269	0.306597	-3.83533	up
HEY1	2.21714	8.31629	2.68147	0.0393541	0.306622	-3.83603	up
SIPA1L3	2.1685	9.60024	2.68035	0.0394105	0.306707	-3.8375	up
LIPG	-3.51957	8.97676	-2.6777	0.0395436	0.307114	-3.84095	down
RP11-688I9.4	-2.05417	2.92477	-2.67697	0.0395807	0.307127	-3.84191	down
DBN1	2.00149	7.25886	2.66874	0.0399982	0.308556	-3.85265	up
RP11-561O23.8	2.64988	3.08748	2.66837	0.0400173	0.308636	-3.85314	up
PRAMEF7	3.17584	2.82315	2.66823	0.0400246	0.308636	-3.85332	up
RP11-572M11.1	2.09404	2.37772	2.66749	0.0400624	0.308656	-3.85429	up
MGC32805	-3.7526	6.10663	-2.66721	0.0400766	0.308656	-3.85465	down
ABCC1	2.36715	10.4839	2.6667	0.040103	0.308741	-3.85532	up
CES5AP1	-2.33392	4.14314	-2.66488	0.0401961	0.30896	-3.85769	down
RP11-242O24.3	-2.10446	3.87663	-2.66081	0.0404054	0.309988	-3.86301	down
CTNND2	4.35006	5.3379	2.66018	0.040438	0.309988	-3.86383	up
RP13-395E19.3	2.46602	4.48912	2.65994	0.0404506	0.309988	-3.86415	up
ADHFE1	-3.15564	10.9308	-2.65986	0.0404546	0.309988	-3.86425	down
CBR3	2.09929	9.06258	2.65976	0.0404596	0.309988	-3.86438	up
ADH1A	-5.30551	14.8913	-2.65711	0.0405972	0.310821	-3.86785	down
MIR3649	-2.51002	2.61905	-2.65525	0.0406936	0.311104	-3.87028	down
EFNA3	3.0934	8.25971	2.65444	0.0407357	0.311104	-3.87133	up
RYR2	2.62839	4.04432	2.65387	0.0407656	0.311151	-3.87208	up
IQCF1	-2.03984	2.55037	-2.65279	0.0408216	0.311325	-3.87349	down
DEFB1	-7.57629	9.54001	-2.65217	0.0408541	0.311511	-3.8743	down
SFRP5	-5.10934	7.45504	-2.65194	0.0408661	0.31154	-3.8746	down
PECR	-2.04875	11.6337	-2.64836	0.0410537	0.312195	-3.87928	down
ACMSD	-4.1786	10.6781	-2.64745	0.0411016	0.312195	-3.88048	down
PAH	-4.9089	13.6858	-2.64668	0.041142	0.312195	-3.88148	down
EXOC3L4	-2.6118	11.1234	-2.64664	0.0411441	0.312195	-3.88153	down
SERPINE1	-2.40172	13.6995	-2.64133	0.0414249	0.31307	-3.88848	down
FAM150B	-2.68942	6.30031	-2.63897	0.04155	0.313376	-3.89157	down
HIST1H4A	2.18194	5.73131	2.63742	0.0416329	0.313697	-3.8936	up
C21orf58	2.7564	5.12136	2.63618	0.041699	0.314066	-3.89522	up
ZFY-AS1	-2.3578	5.66786	-2.63044	0.0420066	0.314594	-3.90273	down
TMEM130	3.17386	6.638	2.63028	0.0420152	0.314594	-3.90294	up
F2	-4.00146	14.8851	-2.62986	0.0420382	0.314594	-3.9035	down
ZFP82	2.14652	4.89122	2.62981	0.0420408	0.314594	-3.90357	up
ALDH1L1-AS2	-2.65762	4.64276	-2.62908	0.0420801	0.314703	-3.90452	down
RP5-834N19.1	-2.53537	3.63317	-2.62871	0.0420999	0.314746	-3.905	down
FTCD	-4.71503	12.6946	-2.62804	0.0421361	0.314792	-3.90588	down
CCDC136	2.02454	7.62117	2.62779	0.0421496	0.314792	-3.90621	up
DCDC5	-2.66895	6.43532	-2.62537	0.0422805	0.315051	-3.90937	down
GDF15	2.13544	10.9936	2.62532	0.0422833	0.315051	-3.90944	up
HSD17B2	-3.7422	10.4506	-2.62346	0.0423844	0.315496	-3.91188	down
TCTEX1D2	2.07914	8.65438	2.62054	0.0425431	0.316	-3.9157	up
MYC	-2.0639	10.5515	-2.61672	0.0427521	0.316556	-3.9207	down
RN7SKP41	2.16952	3.71605	2.61607	0.042788	0.316655	-3.92156	up
MIR578	2.27385	2.87056	2.61466	0.0428655	0.316905	-3.92341	up
SERTAD4-AS1	2.75892	5.49332	2.61298	0.0429579	0.317231	-3.92561	up
BAIAP2L2	2.93559	6.98279	2.61044	0.0430982	0.317715	-3.92893	up
STAM-AS1	2.6451	2.55654	2.60892	0.0431825	0.317767	-3.93093	up
C8orf46	-3.86241	6.16718	-2.60872	0.0431935	0.317767	-3.93119	down
HOGA1	-3.47625	9.93668	-2.60558	0.0433683	0.318109	-3.93531	down
SERPINF2	-4.46795	14.4052	-2.60401	0.0434556	0.318336	-3.93737	down
CYP3A7-CYP3A51P	-6.68474	13.4595	-2.6039	0.0434619	0.318336	-3.93751	down
CUX2	-2.17261	11.3358	-2.60167	0.043587	0.318478	-3.94045	down
MST1	-3.35413	14.0482	-2.60147	0.043598	0.318478	-3.9407	down
AHSG	-6.1742	11.7753	-2.60123	0.0436114	0.318478	-3.94102	down
APOF	-5.7251	9.81881	-2.59816	0.0437836	0.319026	-3.94504	down
TMSB15A	2.61314	3.77111	2.59602	0.0439045	0.319462	-3.94785	up
TMEM155	3.03068	2.68231	2.59455	0.0439874	0.319555	-3.94978	up
HORMAD2-AS1	-4.95886	7.61081	-2.59447	0.043992	0.319555	-3.94988	down
GPR160	2.23907	5.54673	2.5938	0.0440303	0.319711	-3.95077	up
ANKRD13B	2.25275	7.68164	2.59317	0.0440658	0.319909	-3.95159	up
LOC101928505	-2.36186	5.98936	-2.58993	0.0442501	0.320454	-3.95585	down
RP11-675F6.4	3.50044	4.24043	2.58756	0.0443848	0.320755	-3.95895	up
PCDHB3	4.1795	3.60546	2.58742	0.0443928	0.320755	-3.95914	up
ASGR1	-2.98621	14.2364	-2.58655	0.0444427	0.320894	-3.96028	down
CTD-2325A15.5	-2.85403	10.6163	-2.58522	0.0445191	0.321185	-3.96203	down
PHLDA3	2.26938	10.0728	2.58468	0.0445496	0.321223	-3.96273	up
LINC00892	2.10068	3.97849	2.58134	0.044742	0.321518	-3.96713	up
RP11-9E17.1	2.49684	5.46001	2.58068	0.04478	0.321551	-3.96799	up
SNORD115-28	-3.49304	5.5502	-2.58014	0.0448108	0.321551	-3.96869	down
AKR1D1	-6.61867	10.1685	-2.57872	0.0448931	0.321696	-3.97056	down
A1BG	-2.71134	15.8766	-2.57821	0.0449228	0.321736	-3.97124	down
RP11-190A12.8	3.13977	6.24878	2.57807	0.0449309	0.321736	-3.97142	up
AC012365.1	-2.73159	6.68363	-2.57746	0.044966	0.321736	-3.97222	down
RP11-392E22.12	3.47946	6.11579	2.5762	0.0450388	0.321835	-3.97387	up
S100A3	4.62907	5.75918	2.576	0.0450504	0.321835	-3.97413	up
WDR72	-2.54203	6.78067	-2.57589	0.0450569	0.321835	-3.97428	down
ESYT3	2.2649	3.70041	2.57473	0.0451246	0.321835	-3.97581	up
SEMA3D	-2.61316	4.47315	-2.57337	0.0452036	0.321995	-3.97759	down
CHAD	-2.68525	10.477	-2.57293	0.045229	0.322028	-3.97816	down
VASH2	2.83657	4.87084	2.57252	0.0452531	0.322035	-3.97871	up
RBKS	-2.06385	3.81704	-2.57057	0.045367	0.32237	-3.98127	down
SPON2	2.08866	14.582	2.56987	0.0454077	0.32242	-3.98218	up
EGFR-AS1	2.66258	3.47818	2.56894	0.0454627	0.322691	-3.98342	up
HGFAC	-3.49779	13.5605	-2.56644	0.045609	0.323108	-3.98669	down
RP11-804A23.4	-2.23111	4.23248	-2.56635	0.0456146	0.323108	-3.98682	down
DNAH5	2.37781	6.92884	2.566	0.0456349	0.323153	-3.98727	up
VCAN	2.88818	7.01169	2.56429	0.0457362	0.323516	-3.98953	up
PITX1	5.30377	4.29315	2.56332	0.0457932	0.323653	-3.9908	up
KCNQ3	4.33	3.89726	2.5604	0.0459659	0.324334	-3.99463	up
TOX	3.24609	5.55577	2.55945	0.0460221	0.324431	-3.99588	up
PLA2R1	-2.11562	3.86251	-2.55841	0.0460841	0.324531	-3.99725	down
ADGRG7	-4.38861	7.22074	-2.55838	0.0460858	0.324531	-3.99729	down
RP11-426C22.7	-2.86608	7.09598	-2.55545	0.0462609	0.325154	-4.00115	down
RP11-180D21.3	-2.06183	2.70252	-2.55364	0.046369	0.325375	-4.00353	down
LGR5	-2.5782	4.30839	-2.55261	0.0464305	0.325567	-4.00488	down
CXCL6	3.42235	8.85956	2.55124	0.0465125	0.325979	-4.00668	up
AP003900.6	2.49842	6.1635	2.55121	0.0465147	0.325979	-4.00673	up
CACNG1	3.87115	3.19306	2.5495	0.0466176	0.326274	-4.00898	up
CBS	-4.43981	10.3914	-2.54913	0.0466397	0.326274	-4.00946	down
TWIST1	2.4118	3.97919	2.54865	0.0466687	0.326274	-4.01009	up
STX1A	3.5686	7.99117	2.54776	0.0467225	0.326274	-4.01127	up
LINC00675	-3.00864	3.79708	-2.54636	0.0468067	0.326325	-4.0131	down
GATA4	-2.9101	10.454	-2.5458	0.046841	0.326325	-4.01384	down
RP11-863P13.2	-2.9329	6.89874	-2.54526	0.0468732	0.326325	-4.01454	down
CTB-43E15.1	-2.24954	3.30304	-2.54459	0.0469142	0.326416	-4.01543	down
RP11-183I6.2	-2.54921	3.6282	-2.541	0.0471323	0.326983	-4.02016	down
MSMP	2.14922	4.74701	2.54071	0.0471502	0.326983	-4.02054	up
AC008154.4	-2.03074	12.4782	-2.53918	0.0472435	0.327165	-4.02255	down
CENPW	2.05558	7.56757	2.53841	0.0472903	0.327243	-4.02356	up
ECHDC3	-2.98337	11.1212	-2.53762	0.0473386	0.327464	-4.0246	down
RP4-669P10.16	-2.12014	6.81409	-2.5368	0.047389	0.327521	-4.02568	down
FAM72C	2.81446	2.55641	2.53503	0.0474975	0.327521	-4.02801	up
LECT2	-5.97584	9.55144	-2.53498	0.0475008	0.327521	-4.02808	down
C8A	-5.22894	10.2442	-2.53307	0.0476184	0.327902	-4.0306	down
HDGFRP3	2.76895	5.98751	2.5315	0.0477149	0.328013	-4.03266	up
TSC22D1	-2.1046	3.03367	-2.53112	0.0477385	0.328055	-4.03316	down
RTN1	2.86564	7.65997	2.53077	0.0477601	0.328109	-4.03362	up
FMO3	-3.37742	12.5792	-2.52868	0.0478897	0.328267	-4.03638	down
MROH8	-2.18749	7.47407	-2.52758	0.0479574	0.328267	-4.03782	down
ADH1C	-5.36338	14.8042	-2.52743	0.047967	0.328267	-4.03802	down
CLEC1B	-4.85556	8.82119	-2.52463	0.0481409	0.328868	-4.0417	down
CD109	2.35888	7.45214	2.52376	0.0481957	0.328961	-4.04286	up
PROZ	-5.07284	11.0687	-2.52115	0.0483585	0.329252	-4.04629	down
NECAB1	2.48354	3.70547	2.52096	0.0483702	0.329252	-4.04654	up
NCAPG	2.37707	2.87861	2.52034	0.0484095	0.32929	-4.04736	up
SERPINA6	-3.96462	13.8565	-2.51991	0.0484365	0.329404	-4.04793	down
CYP4F2	-6.07428	10.2079	-2.51972	0.0484485	0.329404	-4.04818	down
OGFR-AS1	-2.97462	7.07747	-2.51759	0.0485821	0.329685	-4.05098	down
XDH	-5.56723	10.827	-2.51493	0.0487496	0.329944	-4.05448	down
EHHADH	-3.00581	9.91164	-2.5147	0.0487646	0.329944	-4.0548	down
CKMT1A	4.41354	5.25069	2.51244	0.0489071	0.33021	-4.05776	up
RP11-798M19.3	2.05518	3.85034	2.51214	0.0489266	0.330278	-4.05817	up
COL24A1	2.05894	4.87179	2.51092	0.0490039	0.330508	-4.05977	up
GSTA5	-5.25865	11.7389	-2.50973	0.0490795	0.330726	-4.06134	down
SLAIN1	-2.0808	5.22203	-2.50906	0.0491222	0.330832	-4.06222	down
CTD-2095E4.5	2.23759	3.93159	2.50709	0.0492476	0.331025	-4.06482	up
RP11-674P19.2	2.15413	3.56128	2.50537	0.0493576	0.331162	-4.06709	up
TMPRSS12	-2.58615	2.65978	-2.50512	0.049374	0.331162	-4.06742	down
LOC101927588	2.41601	4.94398	2.50511	0.0493744	0.331162	-4.06743	up
STEAP3	-3.64421	10.9405	-2.50438	0.0494216	0.331162	-4.0684	down
MAPK8IP2	2.86904	5.69974	2.50319	0.0494975	0.331208	-4.06996	up
PLXNC1	2.55523	7.18762	2.50316	0.0494994	0.331208	-4.07	up
CDCA2	2.0374	5.60236	2.49787	0.0498407	0.332222	-4.07698	up
ITGA3	2.6998	10.7486	2.4975	0.0498644	0.332255	-4.07747	up

## Sheet: miRNA
geneName	logFC	AveExpr	t	P.Value	adj.P.Val	B	state
hsa-miR-34b-5p	1.22168	6.39168	11.804	7.3696e-05	0.0626171	1.91368	up
hsa-miR-7114-5p	-1.1607	8.28446	-9.25293	0.000239481	0.116644	1.10501	down
hsa-miR-130a-3p	-1.50923	9.2546	-8.99233	0.000274565	0.116644	1.00128	down
hsa-miR-378i	-2.3716	8.10693	-7.73048	0.000562141	0.194995	0.4266	down
hsa-miR-378a-3p	-2.22368	7.86665	-7.39824	0.000690508	0.194995	0.252593	down
hsa-miR-224-5p	3.45131	7.11334	7.04732	0.000865615	0.200587	0.0570676	up
hsa-miR-34a-5p	1.73485	9.40577	6.60088	0.00117038	0.229484	-0.210522	up
hsa-miR-144-3p	-2.0106	6.97919	-6.33252	0.00141461	0.257028	-0.382302	down
hsa-miR-21-5p	1.57571	13.4972	6.1842	0.00157527	0.257028	-0.480981	up
hsa-miR-378d	-1.09604	5.96771	-6.06474	0.00172044	0.257028	-0.562464	down
hsa-miR-5100	-1.27985	12.3335	-5.99312	0.00181503	0.257028	-0.612199	down
hsa-miR-378a-5p	-1.05439	5.66951	-5.62399	0.00241132	0.289934	-0.879341	down
hsa-miR-30a-5p	-1.14376	9.12948	-5.44204	0.00278854	0.289934	-1.01797	down
hsa-miR-424-5p	-1.51075	8.95634	-5.41791	0.00284361	0.289934	-1.03672	down
hsa-miR-30e-3p	-1.41016	7.17537	-5.18122	0.00345692	0.326862	-1.22513	down
hsa-miR-455-3p	-1.62603	8.19152	-5.15955	0.00352047	0.326862	-1.24281	down
hsa-miR-30a-3p	-1.01934	6.53681	-4.88606	0.00445176	0.378251	-1.47211	down
hsa-miR-1260a	-1.5258	10.6288	-4.43389	0.00670167	0.461691	-1.87774	down
hsa-miR-30e-5p	-1.09611	9.26833	-4.29189	0.00766402	0.500913	-2.01223	down
hsa-miR-122-3p	-3.99072	9.78614	-3.49234	0.0172455	0.720635	-2.83577	down
hsa-miR-30c-5p	-1.21401	9.55843	-3.38032	0.0194736	0.752096	-2.9602	down
hsa-miR-96-5p	2.25852	6.36269	3.356	0.0199994	0.760872	-2.98749	up
hsa-miR-214-3p	-1.06012	7.69502	-3.28143	0.0217147	0.802185	-3.07184	down
hsa-miR-4286	-1.27304	11.3599	-3.25648	0.0223252	0.805905	-3.10027	down
hsa-miR-452-5p	1.55035	6.02414	3.21219	0.0234571	0.816622	-3.15099	up
hsa-miR-99a-5p	-1.87389	9.80678	-3.20433	0.0236647	0.816622	-3.16003	down
hsa-miR-497-5p	-1.09663	8.347	-3.19226	0.0239877	0.816622	-3.17393	down
hsa-miR-22-3p	-1.0781	10.6243	-3.17082	0.0245734	0.816622	-3.19868	down
hsa-miR-3651	1.00492	7.64503	3.1052	0.0264684	0.816622	-3.27487	up
hsa-miR-10a-5p	-1.44152	8.22137	-3.08025	0.0272314	0.816622	-3.30402	down
hsa-miR-148a-3p	-2.49532	10.8453	-2.98574	0.0303543	0.829083	-3.41535	down
hsa-miR-199a-5p	-1.16313	9.65884	-2.94788	0.0317159	0.829083	-3.46033	down
hsa-miR-101-3p	-1.35529	9.0505	-2.86518	0.0349337	0.829083	-3.55932	down
hsa-miR-1229-5p	1.03271	7.4125	2.68543	0.0432528	0.829083	-3.77773	up

## Sheet: mRNA
geneName	logFC	AveExpr	t	P.Value	adj.P.Val	B	state
MARCO	-5.50023	6.9581	-17.5003	2.5513e-19	3.16438e-15	33.3505	down
CLEC4M	-2.84653	8.78033	-16.5503	1.56268e-18	9.69094e-15	31.6764	down
CLEC1B	-2.9005	8.95942	-16.3426	2.34777e-18	9.70648e-15	31.2983	down
FAM189B	3.07974	7.69509	15.6181	1.00197e-17	3.10687e-14	29.9445	up
FOXM1	3.73998	6.53173	15.4325	1.46521e-17	3.63459e-14	29.5885	up
CFP	-4.69457	5.34886	-13.9484	3.46835e-16	7.16966e-13	26.6025	down
VIPR1	-2.66773	8.43963	-12.8569	4.14366e-15	7.34197e-12	24.2375	down
NUSAP1	1.95143	9.15252	12.7098	5.8508e-15	9.07093e-12	23.9071	up
CYP1A2	-3.90863	11.6628	-12.4177	1.16928e-14	1.45592e-11	23.2429	down
NAT2	-3.70281	8.83237	-12.416	1.17385e-14	1.45592e-11	23.2391	down
FCN3	-4.74892	9.58981	-12.3061	1.5274e-14	1.72221e-11	22.9862	down
ESR1	-2.49874	9.27507	-11.8397	4.74465e-14	4.90399e-11	21.8954	down
KIF20A	3.89735	6.29494	11.5701	9.24907e-14	8.82432e-11	21.2514	up
DNASE1L3	-2.95237	9.90214	-11.3288	1.69443e-13	1.49626e-10	20.6665	down
PLAC8	-1.90023	9.19927	-11.2776	1.92842e-13	1.49626e-10	20.5414	down
CPEB3	-2.58472	8.27601	-11.2772	1.93019e-13	1.49626e-10	20.5405	down
TOP2A	4.34591	7.43714	10.9591	4.34459e-13	3.16976e-10	19.7551	up
CD5L	-3.27735	8.73377	-10.8851	5.25656e-13	3.62206e-10	19.5704	down
FCN2	-3.61755	8.07792	-10.8551	5.68044e-13	3.70813e-10	19.4952	down
LYVE1	-3.35068	8.18655	-10.759	7.28683e-13	4.3973e-10	19.2537	down
COLEC10	-2.47968	7.53774	-10.7507	7.44523e-13	4.3973e-10	19.2329	down
MELK	3.70465	7.08362	10.7059	8.36624e-13	4.71666e-10	19.1197	up
FEZ1	-1.6257	8.77665	-10.6795	8.96164e-13	4.83266e-10	19.053	down
ECM1	-1.77268	9.57905	-10.4391	1.68321e-12	8.6987e-10	18.4409	down
ENAH	2.09761	8.43007	10.3895	1.91887e-12	9.51991e-10	18.3136	up
CDC37L1	-1.62062	9.67796	-10.2771	2.58536e-12	1.23331e-09	18.0238	down
CDH19	-2.77853	6.95619	-10.206	3.12488e-12	1.43548e-09	17.8394	down
RACGAP1	2.15648	7.98137	10.1837	3.31694e-12	1.46248e-09	17.7814	up
HAMP	-4.31268	10.77	-10.1723	3.4195e-12	1.46248e-09	17.7518	down
F11	-1.84064	9.87618	-10.1246	3.88486e-12	1.60613e-09	17.6276	down
IGFALS	-2.44577	8.60255	-10.086	4.30837e-12	1.72377e-09	17.5269	down
CYP39A1	-4.52684	7.46023	-10.0218	5.12045e-12	1.98465e-09	17.3588	down
PRC1	2.41492	7.79208	9.98664	5.6291e-12	2.11569e-09	17.2666	up
CETP	-4.69951	7.18715	-9.93767	6.42506e-12	2.34382e-09	17.1378	down
PTH1R	-1.43535	8.8487	-9.92582	6.63422e-12	2.3505e-09	17.1066	down
CYP2B6	-2.75457	10.2212	-9.91549	6.8224e-12	2.3505e-09	17.0794	down
NDC80	4.0126	4.95362	9.88817	7.34632e-12	2.4626e-09	17.0073	up
SAC3D1	3.80032	6.62491	9.81023	9.07782e-12	2.96295e-09	16.8011	up
CDCA3	2.42764	6.64047	9.78782	9.64884e-12	3.06858e-09	16.7417	up
SRPX	-2.27214	8.45257	-9.6389	1.44955e-11	4.49469e-09	16.3449	down
CRHBP	-3.29665	8.76695	-9.45082	2.43368e-11	7.36217e-09	15.8394	down
DBH	-2.85511	5.50784	-9.43703	2.52836e-11	7.46647e-09	15.8021	down
STAB2	-2.2718	8.05124	-9.42189	2.63666e-11	7.60524e-09	15.7612	down
PBK	2.29229	7.20297	9.33913	3.3177e-11	9.35215e-09	15.5369	up
CYP26A1	-2.98124	8.75145	-9.28901	3.81459e-11	1.05139e-08	15.4006	down
MT1F	-2.90399	12.0856	-9.21166	4.73446e-11	1.27656e-08	15.1896	down
CDC20	3.17958	6.41619	9.18677	5.07611e-11	1.32956e-08	15.1216	up
TUBA1B	1.00071	13.0211	9.18192	5.14543e-11	1.32956e-08	15.1083	up
GMNN	2.18554	9.89484	9.16394	5.41146e-11	1.36976e-08	15.0591	up
MAN1C1	-2.40166	8.76698	-9.15571	5.53783e-11	1.37371e-08	15.0365	down
CYP2A7	-2.53657	10.6531	-9.11899	6.139e-11	1.49298e-08	14.9358	down
ADRA1A	-2.05236	8.14496	-9.07651	6.91814e-11	1.64387e-08	14.819	down
MT1G	-2.46313	12.7104	-9.07109	7.02451e-11	1.64387e-08	14.8041	down
MCM4	1.87735	8.78224	9.0446	7.56874e-11	1.73843e-08	14.7312	up
VBP1	1.02356	10.3329	8.93005	1.04623e-10	2.32317e-08	14.4147	up
ASPM	3.83712	7.53411	8.9229	1.06765e-10	2.32317e-08	14.3949	up
HSPB1	1.51619	11.3457	8.86758	1.24912e-10	2.67118e-08	14.2414	up
KIF14	1.72104	7.36445	8.85179	1.30646e-10	2.74644e-08	14.1975	up
CCNB1	2.12315	7.80747	8.80877	1.47663e-10	3.00239e-08	14.0777	up
MT1H	-2.34548	12.8397	-8.77139	1.64265e-10	3.28609e-08	13.9735	down
JPT1	2.44888	7.75223	8.74598	1.76624e-10	3.47724e-08	13.9026	up
PLVAP	2.09971	8.29549	8.69429	2.04757e-10	3.96812e-08	13.7579	up
ACAA1	-1.57704	10.9685	-8.62883	2.47026e-10	4.71364e-08	13.5743	down
MAD2L1	2.2561	7.41318	8.60364	2.65561e-10	4.99054e-08	13.5035	up
CYP2A6	-3.295	11.6058	-8.59016	2.76049e-10	5.11021e-08	13.4656	down
ILF2	1.37877	9.88126	8.58437	2.80684e-10	5.1196e-08	13.4493	up
CDHR2	-1.74312	8.73796	-8.5748	2.88522e-10	5.18629e-08	13.4223	down
RFC4	1.40182	8.74061	8.55158	3.08469e-10	5.33123e-08	13.3569	up
KLKB1	-2.20613	10.3595	-8.54799	3.11673e-10	5.33123e-08	13.3468	down
SORL1	-1.75082	11.0476	-8.54689	3.12661e-10	5.33123e-08	13.3437	down
SPINK1	5.14587	9.24725	8.5418	3.1728e-10	5.33123e-08	13.3293	up
SRD5A2	-2.3816	8.52993	-8.54093	3.18077e-10	5.33123e-08	13.3269	down
SPP2	-2.77887	10.6546	-8.51111	3.46638e-10	5.73248e-08	13.2427	down
ECT2	2.0743	7.09435	8.47358	3.86307e-10	6.30443e-08	13.1366	up
CCNB2	2.06496	8.05952	8.46356	3.97658e-10	6.32328e-08	13.1083	up
E2F8	2.0087	6.32557	8.39692	4.82269e-10	7.57163e-08	12.9194	up
PTTG1	1.15463	9.8934	8.37847	5.08769e-10	7.79948e-08	12.867	up
FYN	-1.4928	10.0462	-8.37807	5.09359e-10	7.79948e-08	12.8659	down
DYNLL1	1.01124	11.8433	8.37253	5.17614e-10	7.82922e-08	12.8501	up
MASP2	-2.20615	9.59799	-8.32894	5.87474e-10	8.77884e-08	12.7261	down
GPM6A	-2.39945	6.84722	-8.30697	6.26231e-10	9.2466e-08	12.6636	down
CDK1	1.62635	7.90269	8.30115	6.36915e-10	9.29371e-08	12.647	up
DPT	-2.30259	7.41982	-8.27696	6.83398e-10	9.85603e-08	12.578	down
KIF4A	1.98005	7.36704	8.26562	7.06341e-10	1.00004e-07	12.5457	up
ADD2	-1.15188	8.50218	-8.26408	7.09531e-10	1.00004e-07	12.5412	down
MYBL2	2.19329	6.66099	8.25672	7.24909e-10	1.0055e-07	12.5202	up
CENPM	2.6699	6.11738	8.2545	7.29623e-10	1.0055e-07	12.5139	up
CXCL14	-4.00957	7.11351	-8.2389	7.63586e-10	1.04074e-07	12.4693	down
EZH2	1.93515	7.06633	8.23057	7.82357e-10	1.05474e-07	12.4455	up
HMGCL	-1.1123	10.952	-8.20582	8.40983e-10	1.12158e-07	12.3748	down
APOF	-3.77168	9.37667	-8.15725	9.69324e-10	1.27899e-07	12.2356	down
NGFR	-2.49351	5.24275	-8.0931	1.16978e-09	1.49386e-07	12.0514	down
UBE2M	1.7199	8.6322	8.09251	1.17181e-09	1.49386e-07	12.0497	up
CXCL12	-3.34021	10.0672	-8.09003	1.18034e-09	1.49386e-07	12.0426	down
H2AFZ	1.34494	10.7816	8.06767	1.26045e-09	1.56819e-07	11.9783	up
CHST4	-1.17493	8.70838	-8.06661	1.26437e-09	1.56819e-07	11.9752	down
C1QTNF1	-1.28486	9.04513	-8.04381	1.35198e-09	1.65215e-07	11.9096	down
CD14	-2.59186	11.3965	-8.01834	1.45714e-09	1.73778e-07	11.8362	down
KPNA2	1.50817	10.0002	8.01102	1.48885e-09	1.75869e-07	11.8151	up
SERPINH1	3.52175	7.20278	7.99441	1.56348e-09	1.82941e-07	11.7672	up
RRM2	1.92661	9.16566	7.95583	1.75172e-09	2.03053e-07	11.6557	up
KLRB1	-1.61445	8.36593	-7.92594	1.91329e-09	2.19727e-07	11.5693	down
SPDL1	2.15003	7.02912	7.8745	2.22737e-09	2.5345e-07	11.4203	up
TPX2	2.33589	8.30605	7.85293	2.37421e-09	2.67703e-07	11.3577	up
ESM1	2.79891	5.5573	7.83698	2.489e-09	2.78118e-07	11.3114	up
ACSM5	-2.38599	10.1672	-7.82264	2.59707e-09	2.83076e-07	11.2698	down
STARD5	-1.35245	8.23445	-7.82202	2.60185e-09	2.83076e-07	11.268	down
CDKN3	1.9869	8.42104	7.81201	2.68017e-09	2.89063e-07	11.2389	up
EXPH5	-1.55673	9.14354	-7.78842	2.87449e-09	3.07347e-07	11.1703	down
HBB	-2.0944	11.5444	-7.77097	3.02727e-09	3.20916e-07	11.1195	down
KCNN2	-2.41282	6.67678	-7.76799	3.05423e-09	3.2103e-07	11.1108	down
NPY1R	-2.55039	7.12893	-7.75973	3.13e-09	3.2623e-07	11.0868	down
TUBG1	1.40321	8.7957	7.69154	3.83373e-09	3.94507e-07	10.8879	up
ABAT	-1.80027	11.2152	-7.68949	3.85722e-09	3.94507e-07	10.882	down
GSTZ1	-3.11113	8.55017	-7.67343	4.04615e-09	4.08004e-07	10.8351	down
GNA14	-1.15827	8.18769	-7.65665	4.25373e-09	4.25476e-07	10.786	down
DLGAP5	1.79841	7.05054	7.65083	4.3281e-09	4.29452e-07	10.769	up
FANCG	2.24917	7.30659	7.63771	4.5009e-09	4.42009e-07	10.7306	up
LILRB5	-1.48209	7.42761	-7.63585	4.52593e-09	4.42009e-07	10.7252	down
TTK	2.98441	6.18122	7.60609	4.94626e-09	4.79285e-07	10.6381	up
DTL	2.07543	7.83609	7.57277	5.46419e-09	5.25367e-07	10.5405	up
OIP5	1.23791	7.51437	7.56084	5.66261e-09	5.39116e-07	10.5055	up
AXL	-1.4399	8.93775	-7.5575	5.71934e-09	5.39116e-07	10.4957	down
LCAT	-3.80543	8.36506	-7.55166	5.82013e-09	5.39116e-07	10.4786	down
PCLAF	1.90626	9.82058	7.55086	5.83419e-09	5.39116e-07	10.4762	up
HJURP	2.36726	6.63497	7.55022	5.84541e-09	5.39116e-07	10.4743	up
NDRG2	-1.35307	11.4069	-7.54893	5.86799e-09	5.39116e-07	10.4706	down
SMC4	1.46195	9.30808	7.5286	6.23616e-09	5.68728e-07	10.4109	up
ST3GAL6	-1.6683	8.89033	-7.50346	6.72375e-09	6.0872e-07	10.3371	down
GINS1	2.41967	7.81607	7.48935	7.01419e-09	6.25878e-07	10.2956	up
CEP55	3.12304	5.49721	7.4862	7.08079e-09	6.27307e-07	10.2863	up
MCM3	1.11874	9.73848	7.47272	7.37281e-09	6.46907e-07	10.2467	up
MT2A	-1.67694	13.8432	-7.46887	7.45849e-09	6.46907e-07	10.2354	down
SERPINA4	-1.95545	10.978	-7.4553	7.76852e-09	6.69117e-07	10.1954	down
HELLS	3.17394	5.49917	7.44521	8.00741e-09	6.84937e-07	10.1657	up
MT1X	-2.06158	13.2621	-7.43512	8.25371e-09	6.91695e-07	10.136	down
GPD1	-3.22746	7.46153	-7.40698	8.98196e-09	7.47079e-07	10.0531	down
GLYAT	-4.73769	9.15667	-7.36359	1.02341e-08	8.29628e-07	9.92513	down
CDK4	1.12253	10.1163	7.33698	1.10877e-08	8.92994e-07	9.84656	up
DCXR	-2.29351	12.4319	-7.32807	1.13894e-08	9.11371e-07	9.82024	down
ETFDH	-1.75807	9.0145	-7.32059	1.16492e-08	9.26105e-07	9.79812	down
MFAP3L	-2.47318	8.1259	-7.3185	1.17228e-08	9.26105e-07	9.79194	down
CENPF	2.00365	7.76982	7.30316	1.22776e-08	9.57729e-07	9.7466	up
RND3	-1.55	11.1798	-7.29069	1.2748e-08	9.88208e-07	9.70972	down
LIFR	-1.33318	6.63626	-7.28796	1.28537e-08	9.90215e-07	9.70162	down
WSB2	1.35475	10.1885	7.26517	1.37689e-08	1.05417e-06	9.63417	up
ZNF706	1.01567	10.8193	7.25925	1.40172e-08	1.0607e-06	9.61664	up
C7	-4.48003	9.22524	-7.25906	1.40252e-08	1.0607e-06	9.61608	down
BUB1B	1.72583	7.65486	7.23713	1.49856e-08	1.11968e-06	9.55113	up
ECHS1	-1.08564	12.562	-7.21708	1.59215e-08	1.18248e-06	9.49172	down
CNIH4	1.22132	8.63507	7.21134	1.62003e-08	1.19603e-06	9.47469	up
RETREG1	-2.22387	8.31352	-7.20445	1.65413e-08	1.21398e-06	9.45426	down
ADH1A	-3.16969	11.508	-7.193	1.71246e-08	1.24939e-06	9.42028	down
SCRIB	1.18952	8.56192	7.1855	1.75174e-08	1.26561e-06	9.39803	up
SLC16A4	-3.29238	4.31179	-7.18458	1.75663e-08	1.26561e-06	9.3953	down
CYP3A4	-3.60891	12.2864	-7.18176	1.77167e-08	1.26561e-06	9.38694	down
PARPBP	2.02178	5.57251	7.18105	1.77551e-08	1.26561e-06	9.38482	up
ACLY	1.12485	10.6007	7.17184	1.82568e-08	1.29394e-06	9.35749	up
CHCHD3	1.17968	9.34232	7.15425	1.92558e-08	1.34932e-06	9.30524	up
HMGA1	2.51391	8.30714	7.14954	1.95322e-08	1.361e-06	9.29127	up
RALY	1.0589	8.25756	7.14197	1.99855e-08	1.3848e-06	9.26877	up
CYP1A1	-2.77801	8.74568	-7.13318	2.05245e-08	1.40773e-06	9.24267	down
C1orf112	2.19651	5.99508	7.12901	2.07855e-08	1.40773e-06	9.23027	up
MS4A5	-1.80116	6.26583	-7.12618	2.09652e-08	1.40773e-06	9.22184	down
SMYD3	2.66622	7.1222	7.12567	2.09974e-08	1.40773e-06	9.22033	up
IGFBP3	-2.23524	12.2386	-7.12154	2.12619e-08	1.41094e-06	9.20805	down
IGF2BP3	2.68047	7.39332	7.11961	2.13864e-08	1.41094e-06	9.20232	up
LY6E	-2.06991	9.73972	-7.10545	2.23247e-08	1.46504e-06	9.16022	down
AFM	-2.48944	11.1393	-7.0925	2.32194e-08	1.51574e-06	9.12168	down
RAN	1.15203	10.9036	7.05462	2.60487e-08	1.66537e-06	9.00892	up
GABARAPL1	-1.23175	9.23523	-7.05159	2.62898e-08	1.67216e-06	8.99989	down
FOS	-2.40159	9.94188	-7.0499	2.64249e-08	1.67218e-06	8.99486	down
PXDC1	-1.22383	10.7256	-7.04526	2.67998e-08	1.6873e-06	8.98104	down
PAMR1	-2.68954	7.49647	-7.03848	2.73578e-08	1.69601e-06	8.96084	down
MCM2	1.91141	8.92256	7.03579	2.75821e-08	1.69601e-06	8.95283	up
PROC	-1.53005	10.1105	-7.03571	2.75884e-08	1.69601e-06	8.95261	down
MT1E	-2.33763	12.8914	-7.03532	2.76218e-08	1.69601e-06	8.95142	down
KAZN	-2.38987	7.72771	-7.01541	2.93448e-08	1.79292e-06	8.89208	down
ACSL4	2.79336	8.05838	7.01262	2.95949e-08	1.79934e-06	8.88376	up
ALDH2	-1.38535	13.054	-7.00486	3.03015e-08	1.81767e-06	8.86062	down
MAT1A	-2.23141	12.1726	-7.00328	3.04473e-08	1.81767e-06	8.85591	down
CDC6	1.29931	7.08266	7.0029	3.04825e-08	1.81767e-06	8.85478	up
SLCO1B3	-4.14582	9.29848	-6.99741	3.09952e-08	1.83939e-06	8.83842	down
CD1D	-1.90697	7.83017	-6.98802	3.18934e-08	1.88368e-06	8.81041	down
KLRF1	-1.44526	6.75662	-6.97991	3.26907e-08	1.92162e-06	8.78619	down
MTHFD1	-1.18667	11.4459	-6.9725	3.34364e-08	1.95618e-06	8.76408	down
DCN	-2.6914	11.0948	-6.96545	3.41613e-08	1.98456e-06	8.74304	down
PRCC	1.13172	8.0444	6.96468	3.42414e-08	1.98456e-06	8.74075	up
UBE2S	1.54165	8.84607	6.92779	3.83128e-08	2.2102e-06	8.63058	up
CLGN	2.57369	6.98529	6.91744	3.95407e-08	2.27048e-06	8.59964	up
ZGPAT	-2.18061	8.92852	-6.9013	4.15353e-08	2.36313e-06	8.55138	down
CBR4	-1.10245	9.42175	-6.89357	4.25248e-08	2.39743e-06	8.5283	down
INTS8	1.47538	8.92184	6.88861	4.31733e-08	2.42298e-06	8.51346	up
MT1M	-4.28538	8.77073	-6.88026	4.42872e-08	2.4743e-06	8.48848	down
POLR2K	1.23001	9.12582	6.86363	4.65917e-08	2.59138e-06	8.43874	up
SCAND2P	-1.86472	6.6887	-6.86034	4.70627e-08	2.5943e-06	8.42887	down
ZG16	-3.60804	7.19443	-6.84968	4.86189e-08	2.66823e-06	8.39698	down
RCAN1	-1.44506	10.4833	-6.83749	5.04629e-08	2.74783e-06	8.36047	down
CHEK1	1.36173	7.06768	6.83717	5.05124e-08	2.74783e-06	8.35951	up
STEAP3	-1.49218	10.3565	-6.8123	5.44994e-08	2.93759e-06	8.28502	down
GYS2	-3.2566	9.69392	-6.80089	5.64334e-08	2.96908e-06	8.25083	down
NMRK1	-1.05586	9.5015	-6.80075	5.64574e-08	2.96908e-06	8.25041	down
MDK	2.68842	7.87648	6.79915	5.6734e-08	2.96908e-06	8.24562	up
PDIA6	1.11652	11.862	6.79733	5.70503e-08	2.97309e-06	8.24017	up
CKAP4	1.08606	10.548	6.79584	5.731e-08	2.97412e-06	8.23572	up
COLEC11	-2.22824	10.4529	-6.79099	5.81671e-08	3.00603e-06	8.22116	down
GZMH	-1.85275	5.75464	-6.788	5.87007e-08	3.02101e-06	8.21221	down
CCT3	1.07026	11.2533	6.78311	5.95841e-08	3.05381e-06	8.19756	up
CAT	-1.17562	13.1369	-6.77567	6.09557e-08	3.11125e-06	8.17525	down
TYMS	1.95263	10.2392	6.77336	6.13888e-08	3.12051e-06	8.16831	up
GCGR	-3.20632	7.24305	-6.76218	6.35228e-08	3.21581e-06	8.13481	down
ADH6	-2.38742	11.3476	-6.74873	6.61911e-08	3.33727e-06	8.09446	down
NUDT1	1.85438	4.17141	6.74061	6.78564e-08	3.40738e-06	8.0701	up
ORC6	1.13967	7.88289	6.72623	7.09104e-08	3.51801e-06	8.02694	up
N4BP2L1	-1.5469	10.3017	-6.72083	7.20921e-08	3.54825e-06	8.01074	down
ZNF74	2.07496	6.08402	6.71817	7.26828e-08	3.56318e-06	8.00274	up
SHARPIN	2.05464	6.81876	6.70792	7.5001e-08	3.66235e-06	7.97196	up
CDKN2C	1.82893	7.93647	6.69928	7.70116e-08	3.74579e-06	7.94602	up
KMO	-2.08075	10.0007	-6.69551	7.79058e-08	3.77448e-06	7.9347	down
CYP2C9	-2.12186	12.9179	-6.69232	7.86706e-08	3.7967e-06	7.92513	down
CD8A	-1.30672	9.28872	-6.68858	7.95782e-08	3.82561e-06	7.91388	down
SSR2	1.10233	11.1713	6.67979	8.17497e-08	3.91483e-06	7.88749	up
DTYMK	1.35488	7.36937	6.67473	8.30282e-08	3.96077e-06	7.87227	up
VSIG4	-1.40346	9.22185	-6.65342	8.86319e-08	4.17985e-06	7.80825	down
GNE	-1.3002	10.4037	-6.64858	8.99563e-08	4.20861e-06	7.79371	down
RCN2	1.43837	8.67049	6.64632	9.05819e-08	4.20861e-06	7.78692	up
KIF23	2.88714	4.3256	6.64626	9.0599e-08	4.20861e-06	7.78673	up
TKFC	-1.52756	8.6145	-6.6369	9.32384e-08	4.29448e-06	7.75858	down
RDH16	-3.04399	10.1765	-6.62263	9.741e-08	4.44183e-06	7.71567	down
GADD45G	-1.35352	9.15383	-6.6056	1.02635e-07	4.64592e-06	7.66446	down
LOX	1.43539	7.25324	6.59917	1.04682e-07	4.70905e-06	7.6451	up
GCDH	-1.39154	9.4756	-6.59884	1.04789e-07	4.70905e-06	7.6441	down
DNAJC6	2.09542	6.07647	6.57888	1.11411e-07	4.97061e-06	7.58404	up
CD160	-1.25422	7.04765	-6.5757	1.12503e-07	5.00133e-06	7.57448	down
MARK4	1.10177	9.04982	6.56732	1.15436e-07	5.11341e-06	7.54925	up
IRAK1	1.27718	9.92082	6.56302	1.1697e-07	5.16289e-06	7.53631	up
MPC1	-1.34685	11.2012	-6.55952	1.18234e-07	5.18957e-06	7.52577	down
SOCS2	-1.93379	10.0999	-6.55904	1.18411e-07	5.18957e-06	7.52431	down
GPC3	3.29083	9.64754	6.53121	1.2898e-07	5.59349e-06	7.44051	up
MRC1	-1.70926	9.93922	-6.52479	1.3155e-07	5.65998e-06	7.42118	down
USP39	1.66469	6.92121	6.52397	1.31882e-07	5.65998e-06	7.41871	up
CCR1	-1.28156	8.99775	-6.51295	1.36427e-07	5.83485e-06	7.3855	down
DLG5	1.55694	7.83706	6.50867	1.38235e-07	5.89132e-06	7.3726	up
AOC3	-1.10261	8.35547	-6.50758	1.38698e-07	5.89132e-06	7.36932	down
SNRPC	1.15218	9.32659	6.50452	1.40008e-07	5.91735e-06	7.3601	up
FOLH1B	-2.06917	8.05028	-6.50393	1.40265e-07	5.91735e-06	7.35831	down
KIF18B	1.21395	7.84513	6.49752	1.43055e-07	6.0146e-06	7.33901	up
CUL9	1.82747	6.3722	6.49161	1.45681e-07	6.06335e-06	7.32118	up
ATAD2	1.48329	8.52802	6.48797	1.47318e-07	6.09063e-06	7.31023	up
ALAS1	-1.71383	11.5572	-6.46834	1.56487e-07	6.42686e-06	7.25106	down
DONSON	1.20007	8.40001	6.45938	1.60865e-07	6.5632e-06	7.22402	up
CYP2E1	-3.42363	12.596	-6.45518	1.62957e-07	6.62676e-06	7.21136	down
ACAA2	-1.61602	11.2436	-6.44439	1.68458e-07	6.82805e-06	7.17883	down
SLC35E3	1.09757	8.46133	6.43195	1.75036e-07	7.07157e-06	7.14129	up
ACOX1	-1.09818	9.70237	-6.42257	1.80165e-07	7.23169e-06	7.11299	down
RTL8A	1.40637	6.79092	6.41204	1.86099e-07	7.44577e-06	7.08124	up
TACC3	2.42926	5.63492	6.39863	1.93949e-07	7.7349e-06	7.04075	up
HMGB2	1.48971	9.70911	6.39664	1.95137e-07	7.75733e-06	7.03477	up
UBE2C	1.44474	9.15337	6.39467	1.96328e-07	7.77973e-06	7.02881	up
FCGR2B	-1.62586	8.4732	-6.38396	2.02914e-07	7.98967e-06	6.99648	down
FOSB	-3.20256	7.75513	-6.38208	2.04091e-07	8.01059e-06	6.99081	down
MSH2	1.23457	7.95441	6.37958	2.05672e-07	8.04714e-06	6.98325	up
ECM2	-1.4252	9.02087	-6.37701	2.07307e-07	8.08563e-06	6.97549	down
RRM1	1.05902	9.43105	6.37545	2.08304e-07	8.09493e-06	6.97079	up
ATP1A1	1.20232	11.0128	6.3746	2.08851e-07	8.09493e-06	6.96823	up
LPA	-2.43159	8.36753	-6.37298	2.09893e-07	8.10997e-06	6.96335	down
ACAT1	-1.2564	12.649	-6.36951	2.12155e-07	8.14661e-06	6.95285	down
RNF144A	2.15719	5.88609	6.36676	2.13958e-07	8.1905e-06	6.94456	up
MPPED1	-1.37285	7.86903	-6.36535	2.14889e-07	8.20084e-06	6.9403	down
KLHL2	-1.04675	8.93642	-6.36283	2.16566e-07	8.23117e-06	6.93268	down
POLE2	1.10155	8.18223	6.36216	2.17011e-07	8.23117e-06	6.93067	up
FABP5	2.04106	8.58151	6.36064	2.18034e-07	8.24473e-06	6.92607	up
COL15A1	1.98116	7.79859	6.34165	2.31173e-07	8.68859e-06	6.86874	up
AZGP1P1	-1.70514	8.37821	-6.33949	2.3272e-07	8.69407e-06	6.8622	down
GRAMD1C	-1.34211	7.8452	-6.31772	2.48877e-07	9.21438e-06	6.79645	down
EPHA2	-1.7367	8.57341	-6.31572	2.50419e-07	9.21974e-06	6.7904	down
SLC6A12	-1.31988	9.3138	-6.3156	2.50508e-07	9.21974e-06	6.79005	down
MAPK1	1.14456	9.61753	6.30725	2.57048e-07	9.43244e-06	6.76481	up
SULT1C2	2.63854	7.70774	6.297	2.65299e-07	9.70651e-06	6.73385	up
SLC2A8	1.97277	5.9278	6.29234	2.69143e-07	9.81266e-06	6.71976	up
NRAS	1.07676	8.75688	6.29157	2.69783e-07	9.81266e-06	6.71744	up
KIF11	1.83325	6.5397	6.2783	2.81063e-07	1.01399e-05	6.67732	up
PLCB1	1.31004	9.12263	6.27716	2.8205e-07	1.01399e-05	6.67388	up
CBX8	1.45727	5.67066	6.27223	2.86373e-07	1.0236e-05	6.65898	up
COPE	1.25837	9.73713	6.26965	2.88658e-07	1.02739e-05	6.6512	up
MSRA	-1.27546	10.0872	-6.26917	2.89091e-07	1.02739e-05	6.64973	down
KNTC1	1.59164	7.55627	6.26768	2.90424e-07	1.02918e-05	6.64523	up
RAB17	-1.0913	9.88925	-6.26292	2.94723e-07	1.04144e-05	6.63083	down
SNRPD1	1.45931	9.2705	6.25291	3.03967e-07	1.06802e-05	6.60059	up
LRRC42	1.07313	8.29938	6.24289	3.13512e-07	1.09535e-05	6.5703	up
FBP1	-2.27311	11.81	-6.23786	3.18424e-07	1.10939e-05	6.55508	down
ITGB1BP1	1.68688	7.61682	6.22835	3.27914e-07	1.13925e-05	6.52631	up
BUB1	1.63663	6.88012	6.22588	3.30424e-07	1.14476e-05	6.51885	up
SYNE1	-1.82162	8.20226	-6.22306	3.33311e-07	1.15076e-05	6.51033	down
MS4A6A	-1.73532	10.2393	-6.22238	3.34011e-07	1.15076e-05	6.50827	down
AURKA	2.01541	8.29297	6.21466	3.42069e-07	1.17201e-05	6.48493	up
SERPINB9	-1.12364	9.72083	-6.21248	3.44377e-07	1.17667e-05	6.47834	down
PSPH	1.72848	7.25546	6.20593	3.51413e-07	1.19413e-05	6.45854	up
EHD3	-2.10669	8.38782	-6.20489	3.52544e-07	1.1947e-05	6.45539	down
CYP2C8	-2.48006	12.2578	-6.20301	3.54595e-07	1.19838e-05	6.44971	down
ZWILCH	2.05712	6.40392	6.19431	3.64259e-07	1.22436e-05	6.42338	up
ASS1	-1.39802	13.0162	-6.19124	3.67724e-07	1.23267e-05	6.41411	down
CSAD	-1.26044	9.51362	-6.1903	3.68797e-07	1.23294e-05	6.41125	down
ALDOA	1.38774	11.0742	6.18337	3.76778e-07	1.25623e-05	6.39029	up
HAAO	-1.45439	9.41457	-6.17445	3.87302e-07	1.28786e-05	6.36331	down
CD4	-1.62318	9.43311	-6.16908	3.93786e-07	1.30592e-05	6.34705	down
CDKN2A	1.50946	8.49975	6.1607	4.04108e-07	1.32854e-05	6.32172	up
MCM10	2.38612	6.20518	6.16013	4.04823e-07	1.32854e-05	6.31999	up
PRUNE1	1.13731	9.21077	6.15973	4.05321e-07	1.32854e-05	6.31879	up
AKR1D1	-2.83215	10.8217	-6.15952	4.05585e-07	1.32854e-05	6.31815	down
ARL4A	1.18142	8.36023	6.15922	4.05962e-07	1.32854e-05	6.31724	up
CENPU	1.36576	8.14487	6.15258	4.14377e-07	1.34896e-05	6.29715	up
BHMT	-2.90852	11.2928	-6.1498	4.17954e-07	1.35704e-05	6.28873	down
C6	-2.25616	12.1578	-6.13613	4.35991e-07	1.40457e-05	6.24737	down
BDH2	-1.41482	10.2907	-6.13158	4.42167e-07	1.42078e-05	6.23359	down
STIP1	1.28257	8.19185	6.13029	4.43934e-07	1.42277e-05	6.22969	up
GHR	-2.00526	10.8771	-6.12726	4.48106e-07	1.43244e-05	6.22053	down
LST1	-2.13987	8.12855	-6.12524	4.50911e-07	1.4377e-05	6.21442	down
PDE2A	-2.01494	8.2419	-6.12329	4.53638e-07	1.44088e-05	6.20852	down
CBX1	1.04017	9.17913	6.12287	4.54233e-07	1.44088e-05	6.20724	up
NSUN5P1	1.36663	8.36756	6.12002	4.58259e-07	1.44994e-05	6.1986	up
SHCBP1	1.52562	6.34456	6.11571	4.64392e-07	1.46561e-05	6.18558	up
GNMT	-2.37536	9.97345	-6.11455	4.66063e-07	1.46715e-05	6.18207	down
CCL19	-2.68824	8.17357	-6.11247	4.69067e-07	1.46915e-05	6.17578	down
HS2ST1	1.40131	8.30686	6.10858	4.74749e-07	1.4832e-05	6.16399	up
IGHM	-2.59611	8.79983	-6.10207	4.84395e-07	1.50575e-05	6.1443	down
ADGRE1	-1.10365	7.81288	-6.08615	5.08847e-07	1.57387e-05	6.09609	down
ICK	1.39101	6.45677	6.08015	5.18364e-07	1.59535e-05	6.07795	up
GCKR	-1.26677	9.76826	-6.07127	5.32795e-07	1.63571e-05	6.05107	down
FXYD1	-1.95855	10.197	-6.05584	5.58849e-07	1.70013e-05	6.00434	down
LSM14B	1.58089	6.05564	6.04809	5.72397e-07	1.72848e-05	5.98089	up
DHRS1	-1.00769	10.5297	-6.04809	5.72404e-07	1.72848e-05	5.98088	down
FXYD6	-1.05914	8.6718	-6.04788	5.72769e-07	1.72848e-05	5.98026	down
PON3	-2.0133	12.339	-6.0453	5.77355e-07	1.73568e-05	5.97245	down
TMPO	1.26025	9.0133	6.04099	5.85111e-07	1.74984e-05	5.95939	up
C1R	-1.891	12.1808	-6.03903	5.88669e-07	1.75511e-05	5.95346	down
PLPP3	-1.26565	12.1693	-6.03331	5.99187e-07	1.77368e-05	5.93613	down
TMEM106C	1.87763	9.13124	6.02195	6.2061e-07	1.83272e-05	5.90175	up
RCL1	-1.20853	10.0978	-6.01815	6.27941e-07	1.8402e-05	5.89025	down
MT1HL1	-1.81046	12.8934	-6.01812	6.28017e-07	1.8402e-05	5.89013	down
CCT6A	1.31013	9.10911	6.01757	6.29078e-07	1.8402e-05	5.88848	up
CENPE	2.09512	5.32158	6.00858	6.46832e-07	1.87223e-05	5.86125	up
H2AFX	1.14817	8.94445	6.0082	6.47574e-07	1.87223e-05	5.86012	up
GPSM2	1.89994	6.26941	5.99001	6.85072e-07	1.96234e-05	5.80504	up
ABT1	2.10293	7.36427	5.97909	7.08632e-07	2.02515e-05	5.77195	up
SLC27A5	-2.82496	10.9636	-5.97557	7.16395e-07	2.04022e-05	5.76129	down
ZWINT	1.33106	9.38383	5.97162	7.25193e-07	2.05283e-05	5.74935	up
AGTR1	-1.39879	11.1726	-5.971	7.26594e-07	2.05283e-05	5.74746	down
GZMK	-1.96666	7.76519	-5.9618	7.47569e-07	2.10252e-05	5.71961	down
ABCA8	-3.12582	9.37302	-5.95815	7.56063e-07	2.12159e-05	5.70856	down
ALDH8A1	-2.02055	11.0764	-5.95731	7.58038e-07	2.12234e-05	5.70601	down
DSN1	1.18208	7.0313	5.94935	7.76941e-07	2.16458e-05	5.68191	up
SLC22A1	-3.57098	10.4667	-5.93375	8.15388e-07	2.24739e-05	5.63466	down
SF3A2	1.04028	8.2226	5.9325	8.18555e-07	2.25112e-05	5.63086	up
ADH1C	-3.34974	11.0401	-5.92494	8.37915e-07	2.29926e-05	5.60799	down
ZBED8	1.74944	6.0254	5.91977	8.51447e-07	2.33123e-05	5.59232	up
EMC9	2.08187	5.6622	5.91892	8.53687e-07	2.33222e-05	5.58975	up
CD300A	-1.05763	8.40824	-5.9092	8.79773e-07	2.3982e-05	5.56031	down
FNBP1L	1.07835	8.41117	5.9034	8.957e-07	2.41542e-05	5.54276	up
PHLDA1	-1.65883	10.1275	-5.90265	8.97774e-07	2.41542e-05	5.54049	down
PCK2	-1.44976	11.016	-5.89824	9.1013e-07	2.43809e-05	5.52712	down
SLC10A1	-2.35232	11.6186	-5.89479	9.19894e-07	2.45893e-05	5.51669	down
REXO5	2.37206	5.92126	5.894	9.22146e-07	2.45965e-05	5.51429	up
NR1I3	-2.03158	9.44512	-5.88999	9.3368e-07	2.48502e-05	5.50214	down
NNMT	-2.75261	11.9724	-5.8893	9.35664e-07	2.48502e-05	5.50006	down
MCM6	1.26148	9.73029	5.87075	9.91001e-07	2.62076e-05	5.44386	up
CTH	-2.06011	10.4284	-5.85841	1.02959e-06	2.71126e-05	5.4065	down
OLFML3	-1.59945	8.71519	-5.85393	1.04396e-06	2.74327e-05	5.39294	down
APOA1	-1.33148	13.8505	-5.85057	1.05487e-06	2.76025e-05	5.38277	down
NCAPH	1.85287	5.74571	5.84908	1.05978e-06	2.76725e-05	5.37823	up
GBA3	-2.35986	9.65638	-5.84711	1.06625e-06	2.77829e-05	5.37228	down
GGT5	-1.8281	5.75804	-5.84375	1.07741e-06	2.8015e-05	5.3621	down
PCOLCE	-1.67462	9.11157	-5.84019	1.08933e-06	2.82067e-05	5.35134	down
PINK1	-1.08123	9.79483	-5.83703	1.10005e-06	2.84249e-05	5.34176	down
GINS4	1.32373	6.86194	5.83324	1.11305e-06	2.8701e-05	5.33027	up
PEMT	-1.44773	10.0276	-5.82071	1.15707e-06	2.9651e-05	5.29235	down
RAMP3	-1.0482	8.99385	-5.81893	1.16349e-06	2.97541e-05	5.28694	down
ABCA6	-2.30406	8.82543	-5.8081	1.20318e-06	3.06427e-05	5.25414	down
SPC25	1.20818	6.56442	5.79842	1.23976e-06	3.14452e-05	5.22486	up
SCUBE3	-1.03804	6.8744	-5.79559	1.25067e-06	3.16573e-05	5.21629	down
LMNB1	1.32595	8.30405	5.79286	1.2613e-06	3.18613e-05	5.20801	up
CIDEB	-1.78104	11.2535	-5.79041	1.27091e-06	3.20388e-05	5.20059	down
CKAP2	1.17528	8.07183	5.78713	1.2839e-06	3.22996e-05	5.19065	up
PFDN4	1.11128	8.52247	5.78648	1.28646e-06	3.22996e-05	5.1887	up
RAB5C	1.03181	9.56965	5.78236	1.303e-06	3.25829e-05	5.17621	up
HCLS1	-1.14735	10.0383	-5.77726	1.32376e-06	3.30109e-05	5.16076	down
HTRA2	1.14753	8.19598	5.77685	1.32544e-06	3.30109e-05	5.15952	up
PPIH	1.58578	7.30049	5.76431	1.37792e-06	3.41124e-05	5.12156	up
CDCA8	2.07012	5.75158	5.74154	1.47859e-06	3.61003e-05	5.05263	up
CDA	-2.15947	7.021	-5.74047	1.48351e-06	3.61493e-05	5.04939	down
ALAD	-1.2308	9.85943	-5.72682	1.54756e-06	3.7489e-05	5.00807	down
SMC2	1.28142	7.86559	5.71933	1.5839e-06	3.82186e-05	4.98539	up
PKN1	1.07534	7.80141	5.71871	1.58692e-06	3.82186e-05	4.98353	up
PBLD	-1.98681	11.3236	-5.71461	1.60721e-06	3.86321e-05	4.97111	down
PRR7	2.00153	5.04532	5.71261	1.6172e-06	3.8725e-05	4.96505	up
HGFAC	-3.96844	8.80103	-5.70709	1.64506e-06	3.92513e-05	4.94836	down
RUVBL2	2.14915	7.18026	5.70678	1.64666e-06	3.92513e-05	4.94741	up
PAFAH1B3	2.49359	5.57401	5.69329	1.71693e-06	4.07171e-05	4.90658	up
EPHX2	-1.67463	9.97069	-5.69073	1.73055e-06	4.08839e-05	4.89885	down
F8	-1.10406	9.40462	-5.68096	1.78374e-06	4.19011e-05	4.86927	down
SC5D	-1.32352	11.3233	-5.679	1.79459e-06	4.20761e-05	4.86335	down
ACADL	-2.24347	8.22653	-5.67629	1.80971e-06	4.23505e-05	4.85515	down
DLC1	-1.06	10.2143	-5.67545	1.81446e-06	4.23632e-05	4.85259	down
ABHD6	-1.24635	9.57156	-5.67105	1.83934e-06	4.26921e-05	4.83928	down
ANO10	1.64246	6.84389	5.67067	1.84151e-06	4.26921e-05	4.83813	up
USP1	1.07296	9.84835	5.66788	1.85747e-06	4.29783e-05	4.82969	up
ASRGL1	1.64601	8.21636	5.6673	1.86079e-06	4.29783e-05	4.82795	up
CCN1	-1.69741	10.122	-5.66477	1.87547e-06	4.31567e-05	4.82028	down
HSD11B1	-2.91298	11.5382	-5.66316	1.88482e-06	4.32197e-05	4.81542	down
DLEU2	1.20692	7.75961	5.6602	1.90216e-06	4.34484e-05	4.80647	up
HAGH	-1.22343	10.0628	-5.65292	1.94556e-06	4.43581e-05	4.78443	down
EHHADH	-1.80941	10.0178	-5.64037	2.02263e-06	4.58946e-05	4.74648	down
DGCR2	1.23491	8.20559	5.63731	2.04193e-06	4.62155e-05	4.7372	up
NCAPG	1.53107	6.64037	5.6254	2.11863e-06	4.7432e-05	4.70118	up
HAND2-AS1	-2.27349	4.43189	-5.62349	2.13116e-06	4.76267e-05	4.69542	down
GRHPR	-1.25161	11.579	-5.61279	2.203e-06	4.87055e-05	4.66303	down
CDK5	1.90177	6.45513	5.60756	2.23895e-06	4.915e-05	4.64722	up
HPX	-1.92753	13.1613	-5.60325	2.26903e-06	4.96346e-05	4.63419	down
NUP62	2.06418	8.01089	5.59224	2.34769e-06	5.12647e-05	4.60091	up
NEK2	1.01154	6.82556	5.59046	2.36071e-06	5.13398e-05	4.5955	up
COMT	-1.41154	11.3944	-5.5899	2.36477e-06	5.13398e-05	4.59382	down
PLXNC1	1.27197	8.53474	5.58896	2.37169e-06	5.13398e-05	4.59097	up
AZGP1	-2.04791	11.7964	-5.57991	2.43909e-06	5.27039e-05	4.5636	down
TRAF2	1.23073	5.88048	5.57794	2.45398e-06	5.29333e-05	4.55766	up
GBAP1	1.85178	7.08312	5.57661	2.46413e-06	5.306e-05	4.55363	up
CYP3A7-CYP3A51P	-2.25762	12.2078	-5.57579	2.47037e-06	5.31022e-05	4.55116	down
ANKRD55	-1.05382	7.3752	-5.57194	2.50003e-06	5.33734e-05	4.53951	down
GINS2	2.32388	6.35822	5.57192	2.5002e-06	5.33734e-05	4.53944	up
LRRC1	2.76693	6.41577	5.57105	2.50692e-06	5.34249e-05	4.53682	up
RIPK4	-1.12587	9.66642	-5.56534	2.55164e-06	5.41918e-05	4.51955	down
JCHAIN	-2.98684	8.01064	-5.56149	2.58218e-06	5.46533e-05	4.50793	down
MMRN1	-1.62948	6.24569	-5.55852	2.6061e-06	5.49746e-05	4.49893	down
ID1	-1.97896	10.7651	-5.55797	2.61054e-06	5.49746e-05	4.49727	down
TCF21	-2.0955	5.78847	-5.55795	2.61066e-06	5.49746e-05	4.49722	down
BTBD2	1.82131	6.91581	5.55434	2.63997e-06	5.53638e-05	4.48632	up
BCHE	-2.96365	10.0595	-5.55403	2.64254e-06	5.53638e-05	4.48537	down
PLSCR4	-1.18478	10.2241	-5.54358	2.72946e-06	5.68965e-05	4.45378	down
MNS1	1.28172	6.70322	5.54193	2.74342e-06	5.70917e-05	4.44879	up
LAPTM4B	1.575	11.1447	5.53937	2.7652e-06	5.74486e-05	4.44107	up
CKS2	1.51008	9.20463	5.52311	2.90794e-06	6.01121e-05	4.39193	up
PRIM1	1.29375	8.17674	5.5136	2.99478e-06	6.14972e-05	4.36321	up
DUSP9	1.32623	8.083	5.51052	3.02351e-06	6.17803e-05	4.35389	up
PTDSS2	1.5385	6.2628	5.50847	3.0427e-06	6.19681e-05	4.34771	up
IL10RA	-1.21544	8.84284	-5.50299	3.09474e-06	6.29247e-05	4.33116	down
CD163	-1.80171	10.4525	-5.49016	3.2201e-06	6.52597e-05	4.2924	down
TTC38	-1.0955	9.96839	-5.48949	3.22685e-06	6.52897e-05	4.29036	down
DHTKD1	-1.33919	9.45569	-5.48174	3.3051e-06	6.6332e-05	4.26697	down
IGSF3	1.07255	8.54418	5.47295	3.39623e-06	6.80508e-05	4.24043	up
OGDHL	-1.86282	10.0178	-5.46982	3.42934e-06	6.84243e-05	4.23096	down
CYP3A43	-2.44447	9.471	-5.46962	3.43142e-06	6.84243e-05	4.23037	down
LAGE3	1.22706	8.62672	5.467	3.45937e-06	6.8871e-05	4.22245	up
C8A	-2.51714	11.1456	-5.46346	3.4975e-06	6.93649e-05	4.21175	down
HPD	-3.61391	11.5403	-5.45592	3.58004e-06	7.08185e-05	4.18899	down
RELN	-2.37398	9.92017	-5.45114	3.63331e-06	7.1758e-05	4.17458	down
ADAMTSL3	-1.09834	8.5188	-5.44987	3.64757e-06	7.19251e-05	4.17076	down
PVALB	-1.60459	5.89386	-5.44059	3.75387e-06	7.36697e-05	4.14273	down
ADK	-1.1732	10.5168	-5.43346	3.83761e-06	7.50201e-05	4.1212	down
SERPINI1	2.13279	7.25686	5.43319	3.84083e-06	7.50201e-05	4.12039	up
MPHOSPH9	1.92245	5.91162	5.41997	4.00111e-06	7.72987e-05	4.0805	up
KIFC1	1.69866	6.56733	5.41575	4.05365e-06	7.79526e-05	4.06777	up
FEN1	1.13437	8.89099	5.41573	4.05381e-06	7.79526e-05	4.06773	up
AGBL5	1.72742	6.97365	5.41447	4.06965e-06	7.8136e-05	4.06393	up
ZCCHC24	-1.07186	9.69387	-5.40236	4.22492e-06	8.07423e-05	4.0274	down
ADGRG6	-1.3336	10.4724	-5.40149	4.23635e-06	8.08361e-05	4.02477	down
ACADSB	-1.79698	9.42858	-5.39655	4.30152e-06	8.18278e-05	4.00988	down
CTSO	-1.11548	10.4585	-5.39569	4.31298e-06	8.19201e-05	4.00728	down
AACS	1.32553	7.91043	5.39458	4.3279e-06	8.20779e-05	4.00391	up
ETS2	-1.43897	10.443	-5.38193	4.50043e-06	8.45739e-05	3.96579	down
PLCE1	1.4426	6.04364	5.38012	4.52573e-06	8.49208e-05	3.96032	up
BCKDHB	-1.18605	8.6246	-5.37045	4.66303e-06	8.71018e-05	3.93117	down
IMPDH2	1.21368	10.236	5.36163	4.79197e-06	8.93689e-05	3.90457	up
PIGC	1.27829	8.42933	5.3603	4.81167e-06	8.94739e-05	3.90057	up
TDO2	-2.42681	12.2268	-5.35702	4.86072e-06	9.02507e-05	3.89068	down
EDNRB	-1.36463	8.96658	-5.3511	4.95047e-06	9.16427e-05	3.87284	down
TMEM251	1.13548	8.33538	5.34559	5.03549e-06	9.30777e-05	3.85624	up
MBL2	-3.05526	10.5178	-5.34005	5.12232e-06	9.41217e-05	3.83957	down
FAM49B	1.05293	9.50481	5.33304	5.23462e-06	9.5843e-05	3.81843	up
CYP4A11	-2.22558	11.588	-5.33275	5.23918e-06	9.5843e-05	3.81758	down
HAO1	-2.01408	10.8123	-5.32378	5.38641e-06	9.82465e-05	3.79056	down
HLF	-1.80102	10.3078	-5.31981	5.453e-06	9.90243e-05	3.77858	down
THBD	-1.02671	8.59017	-5.3193	5.46149e-06	9.90334e-05	3.77706	down
ETNPPL	-1.91121	10.2898	-5.314	5.55168e-06	0.000100375	3.76109	down
ADH1B	-2.55766	12.3573	-5.30444	5.7181e-06	0.000102636	3.7323	down
CDC45	2.25981	5.3167	5.3036	5.73285e-06	0.000102752	3.72979	up
NSUN6	-1.15449	8.39093	-5.30162	5.76801e-06	0.000103209	3.72383	down
FOXO1	-1.26351	9.42744	-5.28015	6.16348e-06	0.000109616	3.6592	down
DNAJC12	-1.68788	9.44878	-5.27987	6.16882e-06	0.000109616	3.65836	down
FAM13A	-1.52397	10.5279	-5.27318	6.29756e-06	0.000111743	3.63823	down
DIRAS3	-1.63591	6.5673	-5.26394	6.47975e-06	0.000114322	3.61044	down
C1RL	-1.4145	10.4442	-5.26055	6.54786e-06	0.000115196	3.60025	down
PTGS2	-2.16927	6.09447	-5.25471	6.66696e-06	0.000116418	3.58268	down
COL4A1	1.25957	10.9113	5.25452	6.67096e-06	0.000116418	3.5821	up
GPT	-1.89607	8.27457	-5.25062	6.75175e-06	0.000117615	3.57037	down
CCL2	-3.27048	8.3869	-5.24329	6.9061e-06	0.000119799	3.54835	down
LDLR	-1.01192	10.8289	-5.23861	7.00675e-06	0.000121037	3.53425	down
ZFYVE26	1.23837	7.66176	5.23364	7.11501e-06	0.000122736	3.51931	up
CYP27A1	-2.31517	10.7448	-5.23051	7.18388e-06	0.000123752	3.50993	down
VNN1	-2.22176	10.6671	-5.2278	7.24426e-06	0.000124275	3.50177	down
LDB2	-1.42755	8.70728	-5.21993	7.42222e-06	0.000126801	3.47813	down
ALDH6A1	-1.6131	11.6971	-5.21589	7.5155e-06	0.000128218	3.46597	down
BCL9	1.13579	7.1639	5.21457	7.54604e-06	0.00012839	3.46202	up
F9	-2.02418	12.4514	-5.21072	7.63629e-06	0.000129744	3.45044	down
CCNE1	1.77301	7.09047	5.20795	7.70181e-06	0.000130678	3.44212	up
SPATA6L	-1.29723	7.01178	-5.20716	7.7206e-06	0.000130712	3.43974	down
ACSM3	-1.35304	9.00057	-5.20698	7.72489e-06	0.000130712	3.4392	down
ECHDC2	-1.27575	11.7797	-5.2008	7.87337e-06	0.000133043	3.42066	down
HSPBP1	1.02233	7.84653	5.19853	7.92881e-06	0.000133616	3.41382	up
NABP2	1.23239	7.22748	5.19038	8.13064e-06	0.000136001	3.38934	up
RFX5	1.27303	8.73836	5.18504	8.26562e-06	0.000137979	3.37331	up
LECT2	-2.70403	11.2967	-5.17434	8.54266e-06	0.00014203	3.34121	down
HMOX1	-1.13832	10.2792	-5.15924	8.9496e-06	0.000147805	3.2959	down
PRF1	-1.04434	8.33799	-5.15766	8.9932e-06	0.000148258	3.29116	down
MNAT1	1.64392	5.93802	5.15739	9.00093e-06	0.000148258	3.29033	up
SERPINA10	-1.42777	10.5514	-5.14251	9.4231e-06	0.000154596	3.2457	down
KRI1	1.60924	5.04986	5.1304	9.78123e-06	0.000159837	3.20939	up
ZFPM2	-1.36749	7.28173	-5.12906	9.82155e-06	0.000160285	3.20539	down
ASPA	-1.61878	7.87883	-5.1255	9.92992e-06	0.000161841	3.19471	down
AURKB	1.19741	6.7295	5.12371	9.98494e-06	0.000162524	3.18933	up
AKR1C3	1.13977	12.0076	5.11587	1.02287e-05	0.000166056	3.16585	up
SHBG	-2.51541	6.25139	-5.11532	1.02463e-05	0.000166123	3.16419	down
AKR7A3	-1.37542	10.522	-5.11475	1.0264e-05	0.000166165	3.16251	down
ANK3	-2.36355	8.6012	-5.11439	1.02756e-05	0.000166165	3.1614	down
F12	-1.86182	11.683	-5.1127	1.0329e-05	0.000166811	3.15636	down
CCL21	-1.84021	8.0158	-5.10673	1.05206e-05	0.000169542	3.13848	down
RRAGD	1.20322	8.13877	5.10387	1.06139e-05	0.000170744	3.12989	up
MLST8	1.67373	6.82781	5.09758	1.08212e-05	0.000173629	3.11106	up
NASP	1.17653	8.9006	5.0964	1.08605e-05	0.000174035	3.10753	up
TCIM	-1.97917	8.51351	-5.0928	1.09816e-05	0.000175585	3.09674	down
RNF125	-1.11126	8.16608	-5.08529	1.12382e-05	0.000179161	3.07427	down
SERPINF2	-1.50051	11.1819	-5.08219	1.13459e-05	0.000180146	3.06498	down
NDUFA7	1.4523	7.61514	5.0677	1.18632e-05	0.0001872	3.02161	up
IL13RA2	-2.49195	7.00369	-5.06713	1.1884e-05	0.000187291	3.0199	down
PROZ	-1.79182	9.22447	-5.05462	1.23503e-05	0.000193166	2.98247	down
SUSD4	1.86107	6.92964	5.04611	1.26778e-05	0.000197338	2.95701	up
ALLC	-1.60656	6.85378	-5.04334	1.2786e-05	0.000198728	2.94874	down
PLAAT3	-1.04463	9.69329	-5.0421	1.28349e-05	0.000198989	2.94503	down
CCNA2	1.00185	7.69025	5.03787	1.30028e-05	0.000201089	2.9324	up
PIK3C2B	1.54468	7.13748	5.03679	1.3046e-05	0.000201507	2.92917	up
APBA1	-1.39238	6.71204	-5.03637	1.30629e-05	0.000201516	2.92791	down
SARDH	-1.70985	9.18915	-5.03375	1.31686e-05	0.000202643	2.92007	down
COPS7B	1.13799	7.81101	5.02355	1.35879e-05	0.000207714	2.88959	up
TMCO3	1.58195	7.12494	5.01951	1.37578e-05	0.000209629	2.87751	up
TMEM104	1.23075	6.43769	5.01585	1.39134e-05	0.00021148	2.86657	up
CNGA1	-1.29431	8.90664	-4.99863	1.46689e-05	0.000221215	2.81516	down
TEK	-1.95935	7.89901	-4.99659	1.47612e-05	0.000222164	2.80907	down
SQLE	1.64608	9.94717	4.99614	1.47817e-05	0.000222164	2.80772	up
CPN2	-1.92396	9.86684	-4.99584	1.47954e-05	0.000222164	2.80681	down
GOLPH3L	1.87433	7.82856	4.98567	1.52645e-05	0.000227009	2.77647	up
LYZL6	1.20011	5.95282	4.98456	1.53165e-05	0.000227509	2.77317	up
CD247	-1.08931	8.28409	-4.97024	1.60048e-05	0.000236037	2.73044	down
SLC46A3	-1.94736	9.46921	-4.96836	1.60975e-05	0.000237123	2.72483	down
SEC14L2	-1.6446	8.55215	-4.96794	1.61182e-05	0.000237147	2.72357	down
CYP2B7P	-2.28861	8.88135	-4.96703	1.61632e-05	0.000237296	2.72087	down
TOP3B	1.64775	5.28606	4.96696	1.61666e-05	0.000237296	2.72066	up
EGR1	-1.19605	10.6019	-4.96541	1.6244e-05	0.000238048	2.71602	down
REXO4	1.52939	7.07951	4.96516	1.62563e-05	0.000238048	2.71529	up
PLIN1	-2.51394	7.29473	-4.96474	1.62772e-05	0.000238073	2.71404	down
SMYD5	1.81468	5.77173	4.96406	1.63114e-05	0.000238292	2.712	up
SATB1	-1.30354	9.12035	-4.95931	1.65507e-05	0.000241503	2.69784	down
CCNE2	1.02097	7.49999	4.95853	1.65904e-05	0.000241514	2.69552	up
CBX4	1.23996	7.71357	4.954	1.68224e-05	0.000244033	2.68202	up
VRK1	1.35753	6.8712	4.95078	1.69898e-05	0.000245886	2.6724	up
YKT6	1.33742	7.17003	4.94528	1.72789e-05	0.000249198	2.656	up
COBLL1	-1.22198	10.3288	-4.94134	1.74887e-05	0.000251056	2.64428	down
CHAF1A	1.05611	7.72349	4.93243	1.79732e-05	0.00025625	2.61773	up
TBCD	1.35857	7.99094	4.92774	1.82332e-05	0.000259342	2.60377	up
ALDH1B1	-1.17281	9.53707	-4.92697	1.82767e-05	0.000259663	2.60146	down
TAT	-1.84544	9.94943	-4.92033	1.86523e-05	0.000263791	2.58169	down
CIZ1	1.53192	8.04828	4.91743	1.8819e-05	0.00026524	2.57305	up
CYP2J2	-1.74525	9.84614	-4.91566	1.89209e-05	0.000266259	2.5678	down
GFOD2	-1.07797	8.41647	-4.91543	1.89342e-05	0.000266259	2.56712	down
GZMA	-1.00262	7.79522	-4.91217	1.91243e-05	0.000268021	2.55742	down
GLS2	-2.45072	9.22985	-4.90839	1.93473e-05	0.000269927	2.54616	down
TRMT2A	1.22754	5.88445	4.90712	1.94226e-05	0.000270672	2.54239	up
FMO3	-2.96039	11.3166	-4.90429	1.95917e-05	0.000272723	2.53397	down
SDC3	-2.09562	8.35498	-4.90289	1.96764e-05	0.000273594	2.52978	down
SRD5A1	-1.2259	9.78798	-4.90052	1.98197e-05	0.000275278	2.52273	down
A2M	-1.18226	13.3358	-4.89993	1.98552e-05	0.000275434	2.52099	down
EHMT2	1.89542	7.23439	4.89081	2.04179e-05	0.000281069	2.49385	up
FMO4	-1.08057	10.2897	-4.88954	2.04973e-05	0.000281537	2.49008	down
FGF16	-1.07553	7.26936	-4.88464	2.08074e-05	0.000285165	2.4755	down
APOL1	-2.02065	9.26399	-4.88258	2.09389e-05	0.00028665	2.46938	down
CASP4	-1.14614	8.51668	-4.87386	2.1505e-05	0.000293428	2.44348	down
SLC39A6	1.02016	9.48017	4.86798	2.18956e-05	0.000297124	2.426	up
SULT1A1	-1.19559	11.6836	-4.86367	2.21861e-05	0.000300409	2.41321	down
ASL	-1.15447	11.17	-4.86198	2.23013e-05	0.00030164	2.40818	down
IL18R1	-1.09175	7.00825	-4.85929	2.24857e-05	0.000303471	2.40019	down
SMAD6	-1.94127	7.28152	-4.85421	2.28379e-05	0.000307222	2.3851	down
LPCAT1	1.00478	8.0556	4.85361	2.28797e-05	0.000307421	2.38332	up
CCNF	1.28495	6.61376	4.85325	2.29049e-05	0.000307421	2.38226	up
PRG4	-1.91421	7.20471	-4.84849	2.32409e-05	0.000310287	2.36812	down
GDNF	1.18111	5.85573	4.8477	2.32975e-05	0.000310708	2.36576	up
GADD45B	-1.42951	10.9032	-4.8467	2.33686e-05	0.000311322	2.3628	down
P3H4	1.82674	3.87006	4.8426	2.36638e-05	0.000314579	2.35061	up
RAD51AP1	1.74551	6.98562	4.84173	2.37267e-05	0.000315078	2.34804	up
GCH1	-1.36795	11.1497	-4.83371	2.43158e-05	0.000320839	2.32424	down
ENO3	-1.57944	8.27131	-4.82579	2.49112e-05	0.00032765	2.30076	down
PLK4	1.37014	6.60368	4.82462	2.50006e-05	0.000328478	2.29728	up
H2BFS	1.52994	9.51414	4.82037	2.53275e-05	0.000332069	2.28468	up
NOL12	1.23848	6.99311	4.81921	2.54172e-05	0.000332893	2.28124	up
SLC23A2	-1.40756	9.97265	-4.81665	2.56171e-05	0.000334567	2.27364	down
CBX5	1.56024	8.15843	4.81661	2.56198e-05	0.000334567	2.27354	up
AKIP1	1.67561	6.69527	4.81352	2.58631e-05	0.000336247	2.26437	up
GPR65	-1.0703	7.27811	-4.80727	2.63615e-05	0.000341878	2.24585	down
SVEP1	-1.57174	6.92663	-4.80685	2.63953e-05	0.000341878	2.24461	down
NUP43	1.06057	8.8859	4.79668	2.72278e-05	0.000351055	2.21448	up
CFHR4	-2.5777	11.7798	-4.79668	2.72285e-05	0.000351055	2.21446	down
IGF1	-2.1344	10.2743	-4.7935	2.74938e-05	0.00035374	2.20505	down
ANG	-1.54798	12.5466	-4.79209	2.76121e-05	0.000354894	2.20088	down
TK1	1.14593	7.75334	4.79066	2.77336e-05	0.000356087	2.19663	up
HCG9	-1.06483	7.33698	-4.78465	2.82464e-05	0.000360992	2.17885	down
INAVA	2.41604	7.1431	4.78415	2.82903e-05	0.000360992	2.17735	up
MYRIP	-1.3661	7.90026	-4.78132	2.85357e-05	0.000363749	2.16897	down
DNMT3L	-1.74295	5.86327	-4.7727	2.92959e-05	0.000371249	2.14347	down
TBCC	1.25817	8.10055	4.76262	3.02109e-05	0.000381964	2.11364	up
NDRG3	1.25722	8.4656	4.76122	3.03398e-05	0.000383203	2.10951	up
ACD	1.8195	6.56775	4.75214	3.11919e-05	0.000391968	2.08266	up
LMNB2	1.78648	6.01812	4.74347	3.20269e-05	0.00040003	2.05704	up
PKM	2.01542	9.00461	4.73962	3.24051e-05	0.000403141	2.04566	up
SPTBN2	-1.39965	6.85817	-4.73916	3.24509e-05	0.000403141	2.04429	down
AAAS	1.34179	6.79347	4.73812	3.25533e-05	0.000403759	2.04124	up
BARD1	2.69001	5.05368	4.73694	3.26711e-05	0.00040441	2.03774	up
PDGFRA	-2.36301	9.15298	-4.73511	3.28532e-05	0.00040626	2.03235	down
NUP155	1.51587	6.88203	4.73419	3.29455e-05	0.000406995	2.02963	up
NR1I2	-1.86952	9.1169	-4.73215	3.31509e-05	0.000408719	2.0236	down
ITIH4	-2.26615	12.0676	-4.7292	3.3451e-05	0.0004116	2.01487	down
SKA1	1.17044	5.62646	4.72566	3.38137e-05	0.000415239	2.00442	up
PSMC4	1.01419	8.38897	4.72497	3.3884e-05	0.00041533	2.0024	up
ASGR1	-1.25815	11.1823	-4.72493	3.38881e-05	0.00041533	2.00228	down
CRLF2	-1.43631	5.87158	-4.72036	3.43632e-05	0.000419908	1.98879	down
POGK	1.07855	9.34816	4.71464	3.4967e-05	0.000425609	1.97191	up
HAO2	-2.0858	10.8937	-4.70813	3.56674e-05	0.000432014	1.95269	down
DHODH	-1.04061	8.84676	-4.70427	3.6089e-05	0.000436088	1.9413	down
MPDZ	-1.39038	10.2569	-4.70409	3.61092e-05	0.000436088	1.94076	down
NUP93	1.69205	5.12037	4.70275	3.62561e-05	0.000437437	1.93682	up
SEPTIN4	-1.10706	7.86683	-4.6957	3.70425e-05	0.000444543	1.91603	down
IGLC1	-2.9492	11.4692	-4.69554	3.70602e-05	0.000444543	1.91557	down
MTTP	-1.74047	10.3413	-4.69314	3.73327e-05	0.00044738	1.90847	down
LILRB2	-1.38354	7.76455	-4.68703	3.80326e-05	0.000454887	1.89047	down
CDYL	1.31607	6.87496	4.68669	3.80722e-05	0.000454923	1.88946	up
RRP9	1.69489	5.21743	4.68576	3.81795e-05	0.000455765	1.88674	up
ADAM15	1.74225	6.21898	4.68203	3.86153e-05	0.000458842	1.87574	up
MPV17	1.67873	6.6428	4.68197	3.86222e-05	0.000458842	1.87557	up
WFDC1	-1.96759	7.15006	-4.67879	3.89982e-05	0.000462423	1.86618	down
CDC25C	1.20323	6.76639	4.67343	3.96385e-05	0.000468671	1.85041	up
MASP1	-1.13527	8.35007	-4.66302	4.09123e-05	0.000480072	1.81977	down
KDM8	-2.18683	7.71279	-4.66173	4.10736e-05	0.000481099	1.81596	down
HPR	-1.65093	10.7038	-4.65398	4.20517e-05	0.000491118	1.79317	down
LCE2B	1.10706	3.93191	4.64935	4.26476e-05	0.000496674	1.77954	up
TMEM100	-1.09692	6.96114	-4.6478	4.28494e-05	0.000498556	1.77497	down
PON1	-2.26517	11.7805	-4.64418	4.33232e-05	0.000503126	1.76432	down
BLMH	1.51053	7.83919	4.64244	4.35527e-05	0.000504845	1.7592	up
ZC3H13	-1.09957	9.81944	-4.64134	4.36986e-05	0.000505592	1.75596	down
MCM5	1.40336	8.66933	4.63831	4.41022e-05	0.000508837	1.74706	up
FHL1	-1.15441	10.1088	-4.63598	4.44154e-05	0.000511974	1.74021	down
MYO1F	-1.16185	8.8142	-4.62723	4.56108e-05	0.000522142	1.7145	down
LAG3	-1.57389	6.06836	-4.62675	4.56764e-05	0.000522142	1.71311	down
ABLIM3	-1.07289	9.45736	-4.62409	4.60468e-05	0.000525892	1.70529	down
NPC1L1	-2.33332	7.9955	-4.61805	4.68995e-05	0.000534155	1.68753	down
THBS1	-1.85454	9.52015	-4.61712	4.70315e-05	0.000535167	1.68481	down
TP53I3	1.64801	8.78296	4.61307	4.76124e-05	0.000540785	1.67292	up
SP1	1.64049	6.21919	4.61223	4.77334e-05	0.000540826	1.67047	up
RRP7A	1.64823	7.46515	4.59349	5.05247e-05	0.000567111	1.61547	up
SERPING1	-1.21668	12.9129	-4.58633	5.16331e-05	0.000577462	1.59447	down
MUC13	1.99171	7.05686	4.57974	5.26738e-05	0.00058713	1.57516	up
RAB28	1.43408	5.27229	4.57915	5.27685e-05	0.00058713	1.57342	up
ZNF3	1.13403	7.43533	4.57653	5.31881e-05	0.000590593	1.56576	up
PTTG3P	1.63891	5.47499	4.57255	5.38326e-05	0.000596681	1.55411	up
TRAV12-2	-1.38114	7.11026	-4.5693	5.43652e-05	0.000602047	1.54458	down
PES1	1.55765	7.13706	4.56522	5.50422e-05	0.000606295	1.53261	up
WDR46	1.66063	5.07966	4.56369	5.52968e-05	0.000607896	1.52815	up
GTPBP2	1.06795	8.51134	4.56357	5.53171e-05	0.000607896	1.52779	up
CCL4	-1.24729	8.88311	-4.56347	5.53345e-05	0.000607896	1.52749	down
CHAF1B	1.93429	4.15117	4.5625	5.54957e-05	0.000609126	1.52467	up
KNOP1	1.09418	6.70918	4.56144	5.56744e-05	0.000610348	1.52156	up
GPATCH1	1.86063	5.82031	4.56126	5.57054e-05	0.000610348	1.52103	up
SLCO1B1	-2.26936	10.6191	-4.55436	5.688e-05	0.000621024	1.50084	down
C9	-2.78638	11.2	-4.5523	5.72352e-05	0.000624345	1.49482	down
CRISPLD2	-1.53406	9.51337	-4.55199	5.72898e-05	0.000624345	1.4939	down
SULT2A1	-1.92262	11.4622	-4.55172	5.73365e-05	0.000624345	1.49311	down
P3H2	-1.59756	6.13663	-4.55139	5.73934e-05	0.000624345	1.49215	down
EVI2B	-1.20505	8.5675	-4.55027	5.7588e-05	0.00062545	1.48888	down
E2F6	1.06942	7.21183	4.5473	5.81088e-05	0.000630047	1.48017	up
KCND3	-1.3177	8.61979	-4.54727	5.81129e-05	0.000630047	1.4801	down
PCDH9	-1.15974	7.2366	-4.54588	5.83577e-05	0.000632149	1.47604	down
ADCK2	1.0294	8.33733	4.5411	5.92088e-05	0.00064025	1.46204	up
IGKC	-2.57792	10.3939	-4.53877	5.96273e-05	0.000644214	1.45523	down
NCLN	1.60169	6.0944	4.53495	6.03184e-05	0.000650547	1.44409	up
ENG	-1.06786	8.81887	-4.53151	6.09492e-05	0.000656209	1.43403	down
ZNF184	1.57489	5.51134	4.52575	6.20201e-05	0.000666344	1.41719	up
FAH	-1.0187	10.7087	-4.5227	6.25936e-05	0.000671001	1.40829	down
PRSS53	-1.78166	6.54825	-4.5094	6.51596e-05	0.000696102	1.36945	down
FBLN5	-1.62854	8.63115	-4.49572	6.79072e-05	0.000721107	1.32953	down
F2	-1.41218	12.278	-4.49365	6.83316e-05	0.000724609	1.32351	down
NT5DC2	1.99703	7.02554	4.49282	6.85041e-05	0.000725582	1.32108	up
PRKG1	-1.3427	6.09824	-4.49024	6.90384e-05	0.000729372	1.31357	down
STEAP4	-2.0482	5.16919	-4.48846	6.94102e-05	0.000732053	1.30838	down
CD69	-1.43464	7.86843	-4.48274	7.06195e-05	0.000738528	1.29169	down
TCFL5	1.04096	8.01448	4.48245	7.06815e-05	0.000738553	1.29084	up
NTF3	-1.09576	6.1029	-4.47766	7.17083e-05	0.000745514	1.27691	down
TTR	-1.37019	13.6956	-4.45255	7.73452e-05	0.000793598	1.20381	down
ANXA10	-1.93971	10.1743	-4.4525	7.73571e-05	0.000793598	1.20366	down
TFR2	-1.11734	12.1373	-4.44709	7.86264e-05	0.000802636	1.18795	down
OTC	-2.37531	9.55761	-4.44577	7.89391e-05	0.000805165	1.18411	down
FETUB	-2.7374	8.66014	-4.44279	7.96521e-05	0.000811105	1.17543	down
IGHG1	-1.82705	7.24747	-4.44162	7.99325e-05	0.000813292	1.17204	down
BATF	-1.49642	7.24871	-4.44074	8.01443e-05	0.000814779	1.16948	down
SETDB1	1.14954	8.2847	4.43857	8.06688e-05	0.000818768	1.16318	up
CAD	1.26749	8.17792	4.43608	8.12758e-05	0.000822962	1.15595	up
PHYH	-1.03922	11.9765	-4.43606	8.1281e-05	0.000822962	1.15588	down
IL1RL1	-1.2829	7.04703	-4.42667	8.36086e-05	0.000843773	1.12862	down
P2RY13	-2.29018	6.35502	-4.42563	8.38719e-05	0.000844444	1.12559	down
LCP2	-1.75486	7.86283	-4.40821	8.83818e-05	0.000879069	1.07503	down
AR	-1.41262	9.06374	-4.40319	8.97233e-05	0.00089027	1.0605	down
CD33	-1.06576	4.93505	-4.39812	9.11016e-05	0.000902503	1.04578	down
ADGRE2	-1.07245	7.10315	-4.38365	9.51449e-05	0.000938062	1.00389	down
PCK1	-2.62375	11.9836	-4.37672	9.71431e-05	0.000952923	0.983834	down
GINS3	1.38946	6.68012	4.37317	9.81857e-05	0.000959651	0.973537	up
GAL3ST1	2.30833	4.3884	4.3667	0.000100107	0.000974585	0.954849	up
DCLRE1B	1.19138	6.19327	4.36398	0.000100928	0.000980275	0.946967	up
ALPL	-1.3243	7.93465	-4.35779	0.000102817	0.000996283	0.929082	down
APBA2	-1.50237	6.45186	-4.35354	0.000104136	0.00100749	0.916791	down
DPP3	1.46046	6.95378	4.35317	0.00010425	0.0010078	0.91574	up
CYP2C19	-1.60424	9.22046	-4.35061	0.000105053	0.00101399	0.908333	down
FKBPL	1.18051	5.92253	4.3501	0.000105213	0.00101474	0.906869	up
IL33	-1.72163	7.33893	-4.34579	0.000106583	0.00102556	0.8944	down
FAM149A	-1.14715	7.8712	-4.34036	0.000108327	0.00104073	0.878746	down
DAO	-1.17649	9.44725	-4.33703	0.000109413	0.00105034	0.869135	down
GLRX	-1.09448	11.0802	-4.32788	0.000112453	0.00107206	0.842717	down
C4BPA	-1.60433	13.0824	-4.31838	0.000115692	0.00109956	0.815345	down
EPHA3	-1.84773	7.16647	-4.31692	0.0001162	0.0011027	0.811122	down
HSD17B2	-1.54948	10.9703	-4.31505	0.00011685	0.001107	0.805745	down
CST7	-1.48822	7.49351	-4.3148	0.000116938	0.001107	0.805021	down
AOX1	-1.89852	11.876	-4.31465	0.000116991	0.001107	0.804588	down
HP	-1.26217	13.7959	-4.31459	0.00011701	0.001107	0.804427	down
ENPP1	-1.13832	9.71933	-4.31359	0.00011736	0.00110862	0.801549	down
FKBP11	1.1112	10.6112	4.30809	0.000119308	0.0011236	0.785683	up
IGFBP6	-1.10083	7.48699	-4.30508	0.000120387	0.00113033	0.77701	down
EXOC3	1.69261	6.38375	4.30024	0.00012214	0.00114419	0.763083	up
ALG12	1.46144	6.16328	4.29949	0.000122414	0.00114503	0.760925	up
ANKZF1	1.25283	6.30876	4.29949	0.000122414	0.00114503	0.760922	up
PCSK1N	1.95643	6.99357	4.29737	0.000123191	0.00114952	0.754828	up
POU3F2	-1.29636	4.71465	-4.29627	0.000123594	0.00115126	0.751678	down
HIST1H2BE	1.10741	8.34837	4.28998	0.000125938	0.00116803	0.73358	up
CWF19L1	1.00616	7.0446	4.28791	0.000126719	0.00117291	0.727625	up
IGK	-2.22341	6.69154	-4.28624	0.000127354	0.00117449	0.722813	down
PDGFRL	1.30803	5.62347	4.28423	0.000128121	0.0011806	0.71703	up
CLCA3P	-1.68231	2.93615	-4.27981	0.000129821	0.00119185	0.704333	down
FGL2	-1.16174	8.7102	-4.27648	0.000131116	0.00119517	0.694773	down
PTPRB	-1.60399	7.39911	-4.27384	0.000132153	0.00120256	0.68719	down
CEP131	1.50145	4.96731	4.27161	0.000133038	0.00120884	0.680761	up
GMFG	-1.30352	7.85021	-4.26816	0.000134413	0.00121777	0.670858	down
HIST1H2AM	1.63247	5.29026	4.2662	0.000135199	0.00122221	0.665242	up
AIF1	-1.55121	8.35489	-4.26394	0.000136113	0.0012261	0.658755	down
BGN	-1.2214	9.89319	-4.26278	0.000136586	0.00122937	0.655418	down
CD55	-1.39526	7.70976	-4.25937	0.000137982	0.00123835	0.645624	down
ACSL1	-1.87161	11.9506	-4.25911	0.000138087	0.00123839	0.644891	down
C1S	-1.24431	13.32	-4.25883	0.000138204	0.00123855	0.644075	down
FTCD	-1.78334	10.5039	-4.2579	0.000138588	0.00123959	0.641404	down
PRODH2	-1.14875	10.191	-4.25773	0.000138657	0.00123959	0.640926	down
AQP9	-2.69015	10.78	-4.25508	0.000139757	0.00124526	0.63332	down
ADRB2	-1.09031	8.59041	-4.25355	0.000140396	0.00125006	0.628925	down
TENM1	-2.63233	6.81713	-4.25056	0.00014165	0.00125942	0.620366	down
NDRG1	1.14745	10.5885	4.2502	0.000141802	0.00125983	0.619337	up
PIK3C2G	-1.03776	8.23662	-4.24895	0.000142332	0.00126276	0.615744	down
NPR3	-1.20728	7.88961	-4.24729	0.000143038	0.00126812	0.610982	down
DACH1	-1.14642	6.50424	-4.24597	0.000143601	0.00127129	0.607203	down
SLC28A1	-1.17588	8.13302	-4.24489	0.000144063	0.00127321	0.604108	down
CXCR2	-1.80621	5.738	-4.24425	0.000144339	0.00127419	0.602269	down
PFKFB1	-1.31221	8.54194	-4.23882	0.000146688	0.00129125	0.586726	down
ANKEF1	1.13282	6.28314	4.23769	0.000147186	0.0012938	0.583468	up
IL18RAP	-1.62114	6.26765	-4.2321	0.000149652	0.00130886	0.567473	down
MEFV	-1.3342	5.89652	-4.22862	0.00015121	0.00131888	0.557513	down
PAIP2B	-1.10955	8.34042	-4.22047	0.000154923	0.00134598	0.53417	down
UPB1	-1.93773	10.7581	-4.21627	0.000156866	0.00136152	0.522178	down
DNAJC10	1.1176	7.57097	4.2143	0.00015779	0.00136858	0.51653	up
SENP7	1.27635	5.96417	4.20389	0.000162749	0.00140081	0.486763	up
S100P	3.25628	6.5968	4.20016	0.00016456	0.00140956	0.476117	up
RADX	2.07076	4.85533	4.19958	0.000164841	0.00141099	0.474474	up
CHD3	1.09556	7.56799	4.19883	0.00016521	0.00141317	0.472326	up
S100A8	-1.7667	9.18561	-4.1937	0.000167747	0.001427	0.457672	down
ACSL5	-1.21212	9.75974	-4.19237	0.000168408	0.00143164	0.45389	down
GSPT2	-1.03908	8.35153	-4.19014	0.000169529	0.00143953	0.447507	down
BBOX1	-2.08134	8.59491	-4.19006	0.000169568	0.00143953	0.447284	down
FANCF	1.48046	7.25818	4.1871	0.000171063	0.00144826	0.438845	up
MRE11	1.6324	6.26896	4.1845	0.000172387	0.00145648	0.431434	up
IGHD	-2.26203	8.13235	-4.18169	0.000173833	0.00146571	0.423399	down
EXOC5	1.561	7.07804	4.17451	0.000177575	0.00149118	0.402923	up
CYP4F2	-1.74096	10.6488	-4.1714	0.000179217	0.00149989	0.394076	down
HTR1A	-1.1658	5.56565	-4.15736	0.000186832	0.00155627	0.354081	down
RGN	-1.2573	11.0323	-4.15337	0.00018905	0.00157016	0.342741	down
FOLR2	-1.16909	8.9529	-4.15232	0.000189638	0.00157308	0.339756	down
CYP2C18	-1.37629	10.6847	-4.15214	0.000189739	0.00157308	0.339244	down
CYP4F12	-1.26651	10.2187	-4.14766	0.000192272	0.00158878	0.326499	down
XK	1.14568	6.83969	4.14593	0.00019326	0.00159482	0.321574	up
SLC39A2	-1.28524	6.75132	-4.14377	0.000194503	0.00160401	0.315414	down
G6PD	1.98426	6.73399	4.14036	0.000196473	0.00161702	0.305735	up
CES2	-1.33728	11.8712	-4.13953	0.000196955	0.0016184	0.303381	down
STMN1	1.02947	7.94239	4.1386	0.0001975	0.0016201	0.300725	up
DSCC1	1.2207	6.70811	4.13576	0.000199165	0.0016316	0.292663	up
KRT16	-1.21621	4.57839	-4.1293	0.000203005	0.00165868	0.274315	down
ADIRF	-2.01955	7.60933	-4.12132	0.000207849	0.00169294	0.251668	down
CPS1	-2.17399	12.2353	-4.11781	0.000210018	0.00170586	0.241699	down
HRG	-2.24041	13.0452	-4.11516	0.000211667	0.00171701	0.234186	down
SLC4A2	1.75449	7.18365	4.11306	0.000212986	0.00172433	0.228221	up
ERCC6L	1.37243	5.50374	4.10924	0.0002154	0.0017416	0.217399	up
LHX2	-1.58208	5.82815	-4.10516	0.000218012	0.00175927	0.20583	down
NKG7	-2.52485	5.76991	-4.10383	0.000218868	0.00176274	0.202068	down
TRIM17	-1.02307	4.90279	-4.10099	0.000220711	0.00177528	0.194014	down
TRBC1	-1.11968	9.75681	-4.09697	0.000223344	0.00179025	0.182631	down
IL7R	-1.22142	8.72641	-4.09683	0.000223438	0.00179025	0.182227	down
HIC2	1.06469	8.13621	4.0962	0.000223849	0.00179218	0.180465	up
PRAF2	1.17307	6.753	4.0949	0.00022471	0.00179687	0.176779	up
SOX4	1.73765	9.06027	4.0947	0.000224844	0.00179687	0.176207	up
CBLC	-1.05686	5.26325	-4.09282	0.000226097	0.0018034	0.170872	down
SAMSN1	-1.19319	8.03866	-4.08843	0.000229042	0.00182103	0.158453	down
NCAPG2	1.00248	7.91573	4.0875	0.00022967	0.00182252	0.155824	up
SLC1A2	-1.21442	7.83021	-4.08253	0.000233061	0.00184429	0.141758	down
TAGLN2	1.04024	10.6324	4.08239	0.000233157	0.00184429	0.141361	up
LCK	-1.08499	7.46831	-4.07521	0.000238139	0.00187272	0.121074	down
ABCB4	-1.72948	10.6208	-4.06821	0.000243101	0.0019062	0.101287	down
TIPIN	1.36601	6.03648	4.06816	0.000243135	0.0019062	0.101155	up
UGT2B15	-1.37792	12.0012	-4.0642	0.000245988	0.00192491	0.089964	down
ANGPTL3	-1.34572	11.4192	-4.06041	0.000248743	0.00194324	0.0792804	down
PTGIS	-1.69629	7.51156	-4.05037	0.000256198	0.0019823	0.0509562	down
OAT	-1.66072	10.3685	-4.04774	0.00025819	0.0019915	0.0435273	down
MFAP4	-1.58266	5.87251	-4.04629	0.000259294	0.00199819	0.0394366	down
RAD54B	1.16402	6.7491	4.04596	0.000259541	0.00199819	0.0385237	up
HGD	-1.09758	11.5757	-4.03348	0.000269238	0.00206006	0.00335134	down
PECR	-1.05964	9.80243	-4.03285	0.000269735	0.00206259	0.00158321	down
ZFP36	-1.13687	11.2249	-4.02174	0.000278681	0.00211664	-0.0296923	down
JUNB	-1.00198	10.1842	-4.00952	0.000288847	0.00217918	-0.0640295	down
HYAL1	-1.4517	10.1693	-4.00791	0.000290213	0.00218426	-0.0685511	down
COL4A2	1.08964	10.4313	4.0067	0.000291241	0.00219058	-0.0719394	up
DCTPP1	1.34148	7.889	4.00565	0.00029214	0.00219563	-0.074893	up
CSF1R	-1.01449	9.56242	-4.0053	0.000292444	0.00219563	-0.0758904	down
UGT2B28	-1.65996	12.4105	-4.00387	0.000293675	0.00220354	-0.0799131	down
IFIT1	-2.21366	8.98975	-4.00331	0.000294149	0.00220576	-0.0814598	down
ACACA	1.84087	7.88798	4.00169	0.000295552	0.0022136	-0.0860169	up
LGSN	-1.63265	6.43225	-3.99585	0.000300653	0.00224535	-0.102411	down
SPP1	2.28944	10.1032	3.99436	0.000301964	0.00225159	-0.10658	up
FGF13	1.13056	7.44452	3.99327	0.000302931	0.0022566	-0.109641	up
XYLT2	1.39618	4.9253	3.99278	0.000303368	0.00225851	-0.111022	up
MGA	1.14362	6.67506	3.98992	0.000305918	0.00226904	-0.119042	up
ASNS	1.57273	7.22895	3.98693	0.000308607	0.0022838	-0.127423	up
ARG1	-1.61365	12.1802	-3.97772	0.000317041	0.00234342	-0.153245	down
CCL16	-1.21772	9.511	-3.97221	0.000322184	0.00236453	-0.168654	down
KBTBD11	-1.20278	6.33015	-3.96861	0.000325598	0.00238253	-0.178746	down
GATA1	1.03945	5.46019	3.96614	0.000327952	0.00239661	-0.185643	up
MPP6	1.15466	7.27246	3.96599	0.000328101	0.00239661	-0.186078	up
ROBO1	1.53736	8.29433	3.96253	0.000331436	0.00241527	-0.195758	up
CD244	-1.177	6.56588	-3.96067	0.000333235	0.00242553	-0.200939	down
PEG10	2.21025	7.79486	3.96027	0.000333624	0.00242695	-0.202058	up
C8B	-1.34916	11.9455	-3.95985	0.000334033	0.0024285	-0.20323	down
ACOX2	-1.2202	10.9321	-3.9591	0.000334772	0.00243244	-0.205345	down
NVL	1.53168	5.52259	3.95812	0.000335731	0.00243798	-0.208083	up
ERCC2	1.2554	6.44828	3.94565	0.00034818	0.00251513	-0.242929	up
CDO1	-1.76631	11.7542	-3.94236	0.00035153	0.00253637	-0.252092	down
DUSP4	1.8826	4.97418	3.94117	0.000352752	0.00253928	-0.255412	up
CA5A	-1.18483	8.59347	-3.9401	0.000353857	0.00254428	-0.258405	down
SLC6A8	1.3936	7.62488	3.93843	0.000355585	0.00255375	-0.263066	up
ABCB11	-1.37646	8.88574	-3.93675	0.000357328	0.00256182	-0.267745	down
E2F3	1.01859	7.91709	3.93183	0.000362494	0.00258391	-0.281476	up
RPL39L	2.00591	5.36576	3.93136	0.000362993	0.00258599	-0.282792	up
BDH1	-1.51985	10.1741	-3.92765	0.000366932	0.00260705	-0.293117	down
MXRA5	-1.19266	8.6043	-3.92759	0.000367001	0.00260705	-0.293298	down
RGS5	1.02934	10.0848	3.92726	0.000367348	0.00260802	-0.2942	up
PTPN13	-1.23329	5.59093	-3.9255	0.000369246	0.00261701	-0.299131	down
FPR1	-1.31041	8.47704	-3.92519	0.000369572	0.00261782	-0.299974	down
RGP1	1.18966	7.36729	3.92042	0.00037475	0.00264976	-0.313282	up
TKT	1.18338	9.85681	3.91619	0.000379394	0.00267669	-0.32506	up
GYPC	-1.04515	8.80942	-3.90599	0.000390817	0.00275258	-0.353425	down
NF2	1.27041	7.76569	3.90491	0.00039205	0.00275814	-0.356438	up
MLLT11	1.14508	9.03047	3.90247	0.000394837	0.00276989	-0.36321	up
IGLJ3	-1.69096	8.16489	-3.90147	0.000395989	0.0027764	-0.365994	down
FNDC4	-1.61426	7.94765	-3.90119	0.000396314	0.00277711	-0.366778	down
AGPAT4	1.33554	4.93456	3.89246	0.000406494	0.00282859	-0.391022	up
PTPRC	-1.24433	9.49106	-3.89235	0.000406625	0.00282859	-0.391331	down
GCNT3	1.71485	6.2737	3.88914	0.000410437	0.00285191	-0.400249	up
MEP1A	2.5939	5.84882	3.88856	0.00041113	0.00285193	-0.401862	up
NEB	1.19578	7.6633	3.88096	0.000420303	0.00290257	-0.422948	up
TSKU	-1.58612	9.82926	-3.88062	0.000420716	0.00290381	-0.423887	down
ALDOB	-1.12525	13.6325	-3.87589	0.000426528	0.00292631	-0.436995	down
SLC37A1	1.32756	4.3511	3.8723	0.000430997	0.00294851	-0.446954	up
RASAL2	1.24676	4.99618	3.8721	0.000431243	0.00294857	-0.4475	up
LPAL2	-1.23961	8.20782	-3.85936	0.000447474	0.0030411	-0.48279	down
LAMA2	-1.57261	7.45484	-3.85762	0.000449733	0.00305312	-0.487601	down
PCTP	-1.14973	9.74489	-3.85299	0.000455808	0.00308591	-0.500413	down
ADAMTS1	-1.37235	8.80794	-3.85046	0.000459163	0.00310016	-0.507417	down
FCMR	-1.13247	8.08644	-3.84887	0.000461282	0.00310939	-0.511813	down
MME	-2.45745	6.49113	-3.84319	0.000468922	0.00315403	-0.527496	down
MUC6	-1.20553	6.49886	-3.84246	0.00046991	0.0031584	-0.529505	down
GAS1	-2.05949	5.37804	-3.83591	0.00047891	0.00320904	-0.547617	down
STK39	1.08338	7.42125	3.83313	0.000482775	0.00323079	-0.55529	up
SLC22A7	-1.34742	10.0801	-3.83133	0.000485292	0.00324478	-0.560251	down
CSPG5	1.07243	6.53138	3.82743	0.000490786	0.00327094	-0.570996	up
YJU2	1.55471	4.72348	3.82474	0.000494612	0.00329114	-0.578408	up
SCGN	1.80871	7.47468	3.82118	0.000499729	0.00331274	-0.588229	up
IZUMO4	-1.04597	6.24179	-3.81912	0.000502714	0.00332474	-0.593911	down
GIMAP6	-1.20361	7.553	-3.81288	0.000511859	0.00336974	-0.61111	down
TRIM16	1.45761	8.40022	3.81118	0.000514374	0.00337912	-0.615786	up
MFSD10	1.86413	5.29009	3.81052	0.000515348	0.00338193	-0.617591	up
PHF21A	1.11537	7.39226	3.80934	0.000517104	0.00338988	-0.620837	up
GBP1	-1.37616	10.1855	-3.80806	0.000519022	0.00339885	-0.624368	down
CD320	1.06958	6.7446	3.80306	0.000526555	0.00343549	-0.638112	up
ITIH1	-1.44063	12.2736	-3.79497	0.000538991	0.00349822	-0.660373	down
LOC100131532	-1.01973	5.17429	-3.792	0.000543618	0.00352272	-0.668525	down
HSD17B6	-2.07478	12.063	-3.79111	0.000545008	0.00352989	-0.67096	down
SLC27A2	-1.39379	11.0988	-3.78881	0.00054863	0.00354779	-0.677276	down
BRD3OS	1.22831	6.41972	3.78819	0.000549622	0.0035505	-0.678998	up
MMP11	1.16856	8.03565	3.78703	0.000551458	0.00355827	-0.682177	up
MOGAT2	-1.00168	7.82024	-3.78501	0.000554681	0.00357202	-0.687734	down
ADAMTSL2	-1.27579	3.8949	-3.78361	0.000556908	0.0035842	-0.691554	down
LIN7A	-1.00842	6.62624	-3.77617	0.000568961	0.00364129	-0.711964	down
RAB23	1.399	5.54629	3.76018	0.000595726	0.00378524	-0.755771	up
TREH	-1.937	4.4461	-3.75379	0.000606776	0.00383426	-0.77328	down
HIST1H2BH	1.76157	6.95464	3.75358	0.000607132	0.00383426	-0.773839	up
HK2	1.71778	6.94471	3.75357	0.00060715	0.00383426	-0.773867	up
RIDA	-1.23442	12.4937	-3.75245	0.000609109	0.00384272	-0.776936	down
TPM2	1.62139	7.18485	3.74875	0.000615616	0.00386411	-0.787057	up
LIPC	-1.38954	9.94987	-3.74455	0.00062307	0.00390103	-0.798521	down
TRIM22	-1.12121	10.5036	-3.7443	0.000623515	0.00390185	-0.799201	down
CATSPERG	1.01779	4.67454	3.73667	0.00063732	0.00397619	-0.820054	up
MBNL2	-1.11286	10.7028	-3.73281	0.000644407	0.00401006	-0.830584	down
BTBD3	1.07405	8.78054	3.732	0.000645901	0.00401194	-0.832789	up
ZFHX3	1.24437	6.79288	3.72147	0.000665682	0.00411178	-0.861506	up
MMP1	2.25529	3.77791	3.71618	0.000675829	0.00415995	-0.875904	up
ALDH1L1	-1.69847	10.6151	-3.71061	0.000686688	0.00421216	-0.891073	down
GLUD1	-1.0686	11.6752	-3.7102	0.000687501	0.00421507	-0.892199	down
PRMT5	1.10599	8.61679	3.707	0.000693812	0.00424746	-0.900893	up
TTLL1	1.06677	5.98163	3.70229	0.000703227	0.00429027	-0.913717	up
HMGCS2	-1.2549	12.8181	-3.69976	0.000708328	0.0043126	-0.920592	down
ZNF580	1.28841	6.83784	3.69819	0.000711504	0.00432164	-0.924848	up
CFD	-1.77628	6.88038	-3.69335	0.000721406	0.00437108	-0.937994	down
COL14A1	-1.62426	7.14521	-3.68679	0.00073505	0.00443426	-0.955814	down
SNX17	1.0804	8.9169	3.68005	0.000749323	0.00450502	-0.9741	up
CD24	1.44785	10.976	3.67244	0.000765755	0.00457277	-0.994722	up
SLC38A4	-1.52362	10.3447	-3.67203	0.000766651	0.00457593	-0.995834	down
GFI1B	-1.14836	5.60475	-3.66613	0.000779653	0.00463612	-1.01182	down
AOAH	-1.37349	6.05298	-3.66269	0.000787315	0.00466559	-1.02111	down
ASPH	1.23404	9.37044	3.65988	0.000793644	0.00469412	-1.02872	up
ZNF165	1.86105	3.77978	3.65674	0.000800763	0.00472946	-1.03721	up
LGALSL	1.21441	4.76018	3.65055	0.000814996	0.0047927	-1.05395	up
MCOLN3	1.87469	5.51203	3.64738	0.000822358	0.004818	-1.06249	up
ASPN	-1.43566	9.56014	-3.63748	0.000845837	0.00493923	-1.08923	down
PPL	-1.28514	7.80637	-3.62384	0.000879218	0.00508859	-1.12598	down
FOXRED2	1.21984	6.1177	3.62324	0.000880707	0.0050925	-1.12758	up
SLC2A2	-1.70576	11.5375	-3.62132	0.000885517	0.00511316	-1.13275	down
TMOD3	1.58562	6.22683	3.61829	0.000893156	0.00514691	-1.14091	up
NFE2	-1.31775	5.55213	-3.61818	0.000893436	0.00514691	-1.14121	down
NOL8	1.3997	7.59538	3.61799	0.000893913	0.00514726	-1.14171	up
TMPRSS2	-1.84721	7.78892	-3.61497	0.000901597	0.00517949	-1.14984	down
C1QB	-1.26079	10.2061	-3.61195	0.000909356	0.00521681	-1.15797	down
MEG3	-1.18446	7.34268	-3.6113	0.000911024	0.00522397	-1.15971	down
ID4	-1.4206	7.98515	-3.60624	0.000924189	0.00528236	-1.17332	down
ZMAT5	1.25408	5.83437	3.60024	0.000939995	0.00536281	-1.18941	up
ZBTB6	1.08316	5.28157	3.59895	0.000943455	0.00537761	-1.1929	up
DPYS	-1.61806	11.2436	-3.5983	0.000945174	0.00538246	-1.19462	down
EMP3	-1.02226	8.4748	-3.59606	0.000951194	0.00540847	-1.20065	down
IGLL3P	-1.20396	9.31757	-3.59371	0.000957542	0.00543045	-1.20695	down
SLC17A2	-1.67872	9.71555	-3.58889	0.000970655	0.00549226	-1.21985	down
APOL2	-1.27879	7.75925	-3.5774	0.0010027	0.00563956	-1.25065	down
SRD5A3	1.45675	4.32875	3.57727	0.00100305	0.00563956	-1.25099	up
DOCK2	-1.82439	6.39666	-3.57204	0.00101797	0.00569505	-1.26498	down
TFPI	-1.02556	11.2998	-3.5543	0.00107016	0.00593613	-1.31236	down
NETO2	1.01719	7.07117	3.55369	0.001072	0.0059437	-1.31399	up
RASGRP2	-1.46881	6.91681	-3.55169	0.00107806	0.00596927	-1.31933	down
PYGB	1.25409	5.67803	3.54869	0.00108722	0.00601729	-1.32734	up
GPR6	-1.11098	5.23385	-3.5269	0.00115589	0.00634639	-1.38534	down
SLC1A1	-1.39217	10.4031	-3.5254	0.00116076	0.00637031	-1.38932	down
ONECUT1	1.03173	7.64773	3.52206	0.0011717	0.00642183	-1.3982	up
SCN2A	-1.13963	5.66344	-3.52115	0.0011747	0.00643258	-1.40062	down
KIF18A	1.86544	4.98248	3.52048	0.0011769	0.00644177	-1.40239	up
APOA4	-1.50037	7.15912	-3.51964	0.00117968	0.00645133	-1.40463	down
TWSG1	1.34954	4.00399	3.51609	0.00119149	0.0065073	-1.41405	up
FHL5	1.07977	4.51611	3.51533	0.00119403	0.00651144	-1.41607	up
GMDS	1.11173	7.75377	3.50633	0.00122453	0.00663024	-1.43993	up
OR1E1	-1.59603	4.9999	-3.50611	0.00122531	0.00663024	-1.44054	down
COX7A1	-1.23365	7.28465	-3.50531	0.00122804	0.00663698	-1.44264	down
KLHL12	1.11793	7.06985	3.50446	0.00123097	0.00664935	-1.44489	up
ANO1	-1.29676	8.63044	-3.49968	0.00124756	0.00671591	-1.45756	down
AASS	-1.19403	8.21323	-3.49926	0.00124904	0.00672098	-1.45868	down
AGXT	-1.84077	12.6882	-3.49731	0.00125587	0.00674311	-1.46384	down
NUP62CL	1.35812	5.05018	3.4786	0.00132333	0.00705339	-1.5133	up
ZNF385D	-1.13744	4.44584	-3.47696	0.00132939	0.00707656	-1.51762	down
CIITA	-1.15922	7.61556	-3.47387	0.00134093	0.0071227	-1.52579	down
AKAP12	-1.11634	9.62777	-3.4707	0.00135285	0.00716966	-1.53415	down
IFITM1	-1.01745	11.2784	-3.46759	0.00136462	0.00722383	-1.54235	down
GUSBP11	-1.55296	10.0276	-3.46065	0.00139131	0.00735254	-1.56064	down
ZNF696	1.11875	5.65079	3.45843	0.00139995	0.00738876	-1.56649	up
RIBC2	1.40255	3.47165	3.45729	0.00140441	0.00740283	-1.56949	up
DUOX2	1.87507	5.96379	3.45602	0.00140936	0.00741949	-1.57282	up
KCNMB3	1.05848	6.70622	3.4549	0.00141379	0.00743667	-1.57578	up
ZCWPW1	-1.14413	5.92758	-3.45001	0.00143317	0.0075034	-1.58864	down
CCL23	-1.06582	4.89639	-3.44935	0.00143582	0.0075131	-1.59039	down
BRD9	1.00028	8.55545	3.44924	0.00143623	0.0075131	-1.59066	up
CYP4F3	-1.17955	11.5607	-3.44886	0.00143775	0.00751472	-1.59166	down
TPD52L2	1.02553	8.50882	3.44689	0.00144566	0.00755033	-1.59684	up
CFHR2	-1.36407	12.7751	-3.44671	0.00144639	0.00755033	-1.59731	down
G0S2	-1.35819	10.6679	-3.44387	0.00145789	0.00759117	-1.60479	down
WDR18	1.22109	6.54862	3.44036	0.00147217	0.00764967	-1.61399	up
CD2BP2	1.15959	7.00772	3.4381	0.00148147	0.00768816	-1.61994	up
LINC00328	1.53522	4.82263	3.43226	0.0015057	0.00777809	-1.63525	up
HLA-DRB4	-1.01467	6.45099	-3.42337	0.00154336	0.00792971	-1.65856	down
AP1M2	1.078	7.07366	3.41849	0.00156437	0.00801774	-1.67132	up
SALL1	-1.00547	9.34224	-3.41571	0.0015765	0.00805002	-1.67861	down
PRG2	-1.13695	6.94445	-3.41204	0.00159262	0.00811222	-1.6882	down
SSX1	1.62759	6.81028	3.40723	0.00161402	0.00819767	-1.70079	up
FOXE1	1.14679	5.48179	3.40679	0.00161596	0.00820413	-1.70192	up
MNX1	1.47153	5.40402	3.40576	0.00162058	0.0082175	-1.70461	up
SLC17A3	-1.0224	9.53291	-3.39881	0.00165207	0.00835886	-1.72276	down
PIN1	1.48656	5.65886	3.39857	0.00165317	0.00835886	-1.72339	up
CXCL2	-1.49145	11.5683	-3.39513	0.00166901	0.00841864	-1.73238	down
APLNR	-1.01479	7.74695	-3.38908	0.00169718	0.00852475	-1.74815	down
RBP1	-1.11582	9.5942	-3.38897	0.00169767	0.00852475	-1.74842	down
MGAM	1.50489	3.37357	3.38154	0.00173291	0.00867013	-1.76778	up
MARK2	1.00365	5.22541	3.38091	0.00173591	0.00867815	-1.76942	up
LINC00950	-1.03046	7.2426	-3.36851	0.00179635	0.00890879	-1.80166	down
RNF41	1.21057	6.46553	3.36697	0.00180399	0.0089214	-1.80565	up
GREB1	1.2604	6.10682	3.36537	0.00181199	0.00895385	-1.80982	up
TACSTD2	-1.36609	7.60733	-3.36181	0.00182985	0.00902053	-1.81905	down
XRCC3	1.02999	4.99165	3.35219	0.00187899	0.00922977	-1.844	up
COL5A3	1.12062	8.46625	3.3512	0.0018841	0.00924753	-1.84656	up
PHC1	1.31354	6.92114	3.34791	0.00190127	0.0093103	-1.8551	up
LILRA3	-1.01158	5.1399	-3.34533	0.00191479	0.0093574	-1.86176	down
ASIC1	-1.19266	6.53635	-3.3392	0.00194738	0.00947303	-1.87764	down
COL4A5	1.07967	8.24931	3.32953	0.00199979	0.00968506	-1.90263	up
GREM2	-1.32281	7.46994	-3.32905	0.0020024	0.00969389	-1.90385	down
PLG	-2.19541	12.4623	-3.3282	0.00200711	0.00970779	-1.90606	down
RUNDC3B	-1.60394	7.52256	-3.32595	0.00201954	0.00975404	-1.91187	down
KCTD12	-1.00906	9.14266	-3.31893	0.00205881	0.00990681	-1.92998	down
SDS	-2.04461	11.2387	-3.31886	0.00205921	0.00990681	-1.93016	down
TNFSF14	-2.24721	7.42623	-3.31583	0.00207637	0.00997028	-1.93796	down
LAMA3	1.62416	5.77761	3.31273	0.00209408	0.0100363	-1.94594	up
ETV4	1.39141	5.14427	3.31241	0.00209588	0.0100368	-1.94675	up
HIST1H2BO	1.34568	4.37305	3.31164	0.00210031	0.0100455	-1.94874	up
GPR20	1.05108	4.782	3.30392	0.00214519	0.0102191	-1.96861	up
NECAB2	-1.36427	6.26406	-3.3028	0.00215179	0.0102293	-1.97149	down
SPAG4	1.7279	5.88189	3.29856	0.00217689	0.0103092	-1.98239	up
TFPI2	-2.24148	6.17231	-3.29539	0.00219586	0.0103635	-1.99054	down
APCS	-1.1308	13.2935	-3.29314	0.00220941	0.0104195	-1.99632	down
ALDH1A3	-1.66356	6.45061	-3.29095	0.00222266	0.0104701	-2.00194	down
PPCDC	1.31142	6.27587	3.28239	0.0022752	0.0106675	-2.02387	up
CNNM4	1.17404	6.35313	3.27765	0.00230483	0.0107672	-2.03602	up
MMP12	1.18135	7.7422	3.27541	0.00231898	0.0108169	-2.04176	up
GHSR	-1.08055	4.95837	-3.26746	0.00236977	0.0110202	-2.0621	down
BCAT1	1.0877	5.83639	3.26495	0.00238602	0.0110714	-2.06851	up
ALPK3	1.14867	5.72625	3.26442	0.00238946	0.0110814	-2.06986	up
CGREF1	1.36939	5.46632	3.25948	0.00242183	0.0112124	-2.08248	up
ZNF532	1.52365	6.56512	3.25853	0.00242808	0.0112329	-2.0849	up
SLC6A11	1.08249	5.21031	3.25215	0.00247056	0.0114039	-2.10117	up
APOM	-1.23929	11.3903	-3.23671	0.00257642	0.0118353	-2.14051	down
RAB38	1.04961	5.22735	3.22645	0.00264911	0.0121109	-2.16658	up
GSTA3	-1.50991	8.42298	-3.21827	0.00270841	0.0123275	-2.18732	down
CYP3A5	-1.19192	12.1228	-3.21685	0.00271886	0.012366	-2.19092	down
ZNRD2	1.29678	6.65548	3.20726	0.00279031	0.0126399	-2.21521	up
SMARCAL1	1.52107	5.61498	3.20468	0.00280983	0.0127098	-2.22174	up
IL1RN	-1.25188	9.51317	-3.20158	0.00283345	0.012798	-2.22958	down
GRIN2D	1.14378	3.97808	3.19791	0.00286167	0.0129067	-2.23885	up
CCKAR	-1.052	6.08966	-3.19269	0.00290227	0.0130423	-2.25204	down
LUM	-2.8263	8.20899	-3.18708	0.00294653	0.0131792	-2.2662	down
MS4A4A	-1.00602	8.74158	-3.17504	0.00304358	0.0135546	-2.2965	down
SERPINC1	-1.89832	12.7734	-3.17142	0.00307344	0.013663	-2.30563	down
CES1P1	-1.14551	5.15923	-3.17099	0.00307693	0.0136687	-2.30669	down
OAS1	-1.03164	8.61569	-3.16688	0.00311113	0.0138009	-2.31702	down
ANGPT2	1.47891	5.38886	3.1647	0.00312945	0.0138624	-2.32251	up
IHH	1.13529	5.76412	3.16019	0.00316761	0.0139814	-2.33384	up
SV2B	1.76259	5.95032	3.14771	0.00327544	0.0143552	-2.36511	up
TRMU	1.01866	6.35205	3.14211	0.00332496	0.0145312	-2.37912	up
TRDN	-1.21288	3.77122	-3.13463	0.0033923	0.0147942	-2.39784	down
TRPC5	-1.01523	5.51538	-3.1298	0.00343641	0.0149236	-2.4099	down
CFHR5	-2.55208	9.27082	-3.12925	0.00344147	0.014932	-2.41127	down
MFSD6	1.12769	4.93455	3.12256	0.00350354	0.0151304	-2.42795	up
ENPEP	-1.08651	9.29906	-3.12134	0.00351496	0.0151691	-2.43099	down
F13B	-1.40006	9.80186	-3.12027	0.00352504	0.0151997	-2.43366	down
IGFBP4	-1.1281	11.9818	-3.11279	0.00359614	0.0154496	-2.45229	down
BHMT2	-1.38298	11.9487	-3.10426	0.00367885	0.0156879	-2.47349	down
PDK1	1.23397	5.29455	3.09467	0.00377399	0.016003	-2.49729	up
SMPX	1.51131	4.71744	3.09363	0.00378443	0.0160418	-2.49986	up
FABP1	-1.02722	13.3817	-3.0932	0.00378878	0.0160493	-2.50093	down
PDE4B	-1.21069	8.43948	-3.08931	0.00382819	0.0161775	-2.51057	down
TAPT1	-1.01053	6.26614	-3.08207	0.00390257	0.0163958	-2.5285	down
KCNE5	1.30512	4.36092	3.08198	0.00390347	0.0163958	-2.52871	up
ZFP37	1.06577	5.52472	3.07548	0.00397146	0.0166132	-2.54479	up
GIT2	1.17275	6.46297	3.06171	0.00411908	0.0170809	-2.57876	up
ANGPTL4	-1.11895	9.41396	-3.05933	0.00414513	0.0171602	-2.58463	down
CYFIP2	-1.12572	8.71522	-3.049	0.00426004	0.017519	-2.61006	down
CA2	-1.19647	10.4653	-3.04279	0.00433049	0.0177616	-2.62531	down
CCDC144A	-1.1874	4.08834	-3.03858	0.00437894	0.0179051	-2.63566	down
CA9	1.12283	7.35213	3.03787	0.00438713	0.0179228	-2.63739	up
IGFBP2	-1.46418	11.013	-3.03092	0.00446823	0.0181287	-2.65442	down
SERPINE1	-1.60481	10.0641	-3.0299	0.00448035	0.01816	-2.65694	down
AEBP1	-1.55692	7.94274	-3.02737	0.00451032	0.0182577	-2.66313	down
ZNF354A	1.06298	6.18677	3.02679	0.00451717	0.0182592	-2.66454	up
RPLP2	-1.13251	5.89646	-3.02247	0.00456882	0.0184159	-2.6751	down
CD40LG	-1.01566	5.90526	-3.02168	0.00457838	0.0184343	-2.67704	down
FGFR2	-1.57261	10.0566	-3.02161	0.00457923	0.0184343	-2.67721	down
IGF2BP2	1.22191	7.72299	3.021	0.0045866	0.018458	-2.67871	up
REG3A	1.53736	8.08485	3.00068	0.00483817	0.019258	-2.72828	up
FOSL1	-1.1787	5.71969	-2.99954	0.00485269	0.0193022	-2.73106	down
GADD45A	-1.03513	10.684	-2.99944	0.00485394	0.0193022	-2.7313	down
ARNT2	1.06645	5.42881	2.99753	0.00487835	0.0193744	-2.73595	up
BANK1	-1.24162	5.41452	-2.98469	0.0050454	0.0199293	-2.76718	down
KCNJ16	-1.00426	7.07957	-2.98045	0.00510167	0.0200876	-2.77747	down
PTGFR	1.95744	3.89903	2.97986	0.00510954	0.0201062	-2.7789	up
PDE9A	1.38381	5.28257	2.97289	0.00520343	0.0204235	-2.79577	up
PGAM2	1.14236	4.14522	2.95854	0.00540212	0.0210032	-2.83049	up
FMO5	-1.05635	11.3238	-2.95274	0.00548437	0.0212352	-2.84448	down
E2F5	1.3612	6.26002	2.94614	0.00557943	0.0214827	-2.86038	up
GEM	-1.20209	9.27474	-2.94171	0.00564409	0.0216864	-2.87105	down
ADGRE5	-1.00782	7.57774	-2.94	0.0056692	0.0217425	-2.87515	down
ID3	-1.45302	7.90492	-2.93578	0.00573177	0.0219166	-2.88531	down
MAGEA6	1.71179	6.24245	2.92762	0.00585446	0.0222944	-2.9049	up
LY6G6E	1.05136	5.59032	2.91605	0.00603284	0.0228335	-2.93264	up
SLC10A3	1.30281	5.46252	2.90112	0.00627032	0.023517	-2.96831	up
PAK1	1.16585	5.21942	2.89678	0.00634104	0.0236934	-2.97866	up
GNLY	-1.00797	6.9521	-2.89252	0.00641116	0.0238505	-2.98881	down
CPT2	-1.13423	8.69851	-2.89193	0.00642087	0.0238795	-2.99021	down
MYL10	-1.12608	7.59965	-2.88771	0.00649108	0.0240684	-3.00025	down
TRAT1	-1.25994	5.11353	-2.88336	0.00656424	0.0242672	-3.01059	down
PTPN22	-1.19039	6.22936	-2.8812	0.006601	0.0243812	-3.01574	down
ABCC2	-1.3846	9.91233	-2.87692	0.00667409	0.0246073	-3.0259	down
CWH43	1.00766	5.27234	2.87338	0.00673518	0.0247865	-3.0343	up
KNG1	-1.27804	13.1473	-2.87329	0.00673671	0.0247865	-3.03451	down
PAK1IP1	1.14342	6.91426	2.87206	0.00675807	0.0248289	-3.03743	up
HPGD	-1.2572	10.5426	-2.86457	0.00688943	0.0251915	-3.05517	down
CHI3L1	-2.21802	9.98626	-2.86384	0.00690234	0.0252313	-3.0569	down
ATP13A2	1.13704	4.59354	2.83067	0.00751418	0.0269126	-3.1351	up
ADA2	-1.15987	9.29881	-2.83014	0.00752441	0.0269415	-3.13635	down
IRAK3	-1.38378	5.61442	-2.8244	0.00763537	0.0272915	-3.14982	down
MYCN	1.39903	4.88079	2.81409	0.00783873	0.0278658	-3.17398	up
TBXAS1	-1.20965	6.07725	-2.80992	0.00792235	0.0281034	-3.18374	down
MAP3K13	1.04131	6.62413	2.8097	0.00792675	0.0281043	-3.18425	up
POPDC3	1.16873	6.02089	2.80532	0.00801558	0.0283644	-3.19449	up
KCNJ8	-1.4191	8.96881	-2.80109	0.0081023	0.0285979	-3.20437	down
MYC	-1.14247	9.6931	-2.79921	0.00814109	0.0287102	-3.20876	down
IGSF1	1.02117	5.94546	2.7932	0.00826618	0.0289968	-3.22276	up
FER	1.17108	5.65127	2.78874	0.00836039	0.0292755	-3.23316	up
TADA3	1.10667	7.49333	2.78684	0.00840062	0.0293504	-3.23757	up
UPK3A	1.44084	4.59377	2.77934	0.00856175	0.0298123	-3.255	up
SLC47A1	-1.5093	9.80044	-2.77029	0.00875999	0.0303577	-3.27599	down
ECHDC3	-1.23263	9.74861	-2.76869	0.00879541	0.0304464	-3.27969	down
TMEM156	-1.33496	5.03282	-2.76747	0.00882259	0.0305064	-3.28252	down
LRP12	1.03762	6.21747	2.7638	0.00890472	0.0307304	-3.29101	up
CD52	-1.28042	7.55672	-2.76099	0.00896803	0.0308888	-3.29751	down
EMILIN1	-1.38399	4.82993	-2.75802	0.00903554	0.0310523	-3.30438	down
FBXO17	1.291	6.565	2.75617	0.00907787	0.0311805	-3.30866	up
PDK4	-1.41277	8.52736	-2.73765	0.00951093	0.0324255	-3.35133	down
PODXL2	1.12449	3.99208	2.73592	0.00955242	0.0325491	-3.35531	up
SOAT2	1.24388	6.06662	2.73358	0.0096086	0.0326866	-3.36068	up
DKK1	1.058	7.56046	2.72666	0.00977702	0.0331183	-3.37657	up
CEP295	1.00603	4.51949	2.71677	0.0100222	0.0337678	-3.39922	up
IGLV1-44	-1.07349	7.69608	-2.70023	0.0104454	0.0348638	-3.437	down
PPARG	1.13873	6.91938	2.69269	0.0106436	0.0353732	-3.45416	up
NXF3	-1.01171	4.46368	-2.69091	0.0106909	0.0354841	-3.4582	down
EFNA4	1.22575	5.69434	2.69043	0.0107037	0.0355062	-3.45929	up
C11orf80	1.14171	4.1115	2.68862	0.010752	0.0356474	-3.4634	up
CES1	-1.18813	13.0821	-2.68613	0.0108188	0.0358307	-3.46906	down
SFRP5	-1.75741	5.75656	-2.6843	0.0108682	0.0359653	-3.47321	down
ZNF157	1.11201	3.03892	2.68205	0.0109293	0.0361195	-3.47833	up
C17orf75	1.21106	5.03872	2.67997	0.0109859	0.0362485	-3.48303	up
DIO1	-1.44848	10.7289	-2.67701	0.011067	0.0364192	-3.48974	down
AKR1B10	2.16373	10.0112	2.67685	0.0110714	0.0364242	-3.49011	up
TNFRSF11B	-1.82977	5.98904	-2.67342	0.0111661	0.0366771	-3.49787	down
TAGLN	-1.06265	9.44097	-2.66438	0.0114195	0.037367	-3.51831	down
FKBP10	1.15881	6.37023	2.65824	0.0115943	0.0378334	-3.53216	up
DNALI1	-1.25206	6.14256	-2.65652	0.0116438	0.0379549	-3.53604	down
COMP	1.26215	3.56417	2.6539	0.0117197	0.0381321	-3.54195	up
ARRB2	1.12574	7.74001	2.65084	0.0118088	0.0383818	-3.54885	up
RRS1	1.0925	8.21259	2.64784	0.0118965	0.0386163	-3.55558	up
MT4	1.0695	5.27755	2.64479	0.0119865	0.038837	-3.56243	up
NR4A1	-1.12795	7.61023	-2.63772	0.0121976	0.0393975	-3.57831	down
CTNND2	1.02796	7.03981	2.63496	0.012281	0.0395845	-3.58451	up
ITIH3	-1.04436	12.8302	-2.62382	0.0126226	0.0404438	-3.60945	down
LEF1	1.0098	7.2999	2.60641	0.0131738	0.0419176	-3.64827	up
NAT8B	1.16318	5.83402	2.60222	0.0133099	0.0422316	-3.6576	up
NQO1	1.14258	8.64597	2.58535	0.0138706	0.0435978	-3.69501	up
IGFBP1	-1.00561	12.7037	-2.57223	0.0143215	0.0446978	-3.72399	down
CUX2	-1.2664	9.63505	-2.56492	0.0145783	0.0453055	-3.74008	down
VNN2	1.65942	5.47477	2.56277	0.0146548	0.0454749	-3.74481	up
SLC6A1	-1.00534	10.3231	-2.55953	0.0147707	0.0457886	-3.75194	down
AP1G2	1.18848	6.57439	2.54536	0.0152871	0.0470486	-3.78302	up
HKDC1	1.18872	6.48188	2.54296	0.0153763	0.0472761	-3.78827	up
HTR2B	-1.40704	5.53041	-2.52908	0.0159008	0.0485399	-3.81857	down
CCL20	1.99283	8.38969	2.52364	0.0161111	0.049073	-3.83042	up
SEMA4D	-1.16185	6.73996	-2.51446	0.0164714	0.0498766	-3.85038	down
TMC5	1.23445	5.58642	2.51056	0.0166266	0.0502363	-3.85883	up
SNCAIP	1.08299	6.03405	2.50946	0.0166706	0.0503568	-3.86121	up
KCNAB1	-1.0091	6.61229	-2.49186	0.0173899	0.0521613	-3.89927	down
CPS1-IT1	-1.20919	7.70478	-2.48325	0.017752	0.0529784	-3.91782	down
SLC15A3	-1.29272	7.32655	-2.48064	0.0178633	0.0532466	-3.92344	down
CDHR5	-1.84834	8.29173	-2.47938	0.0179172	0.0533667	-3.92615	down
CHL1	1.21433	4.99738	2.47783	0.0179834	0.0535015	-3.92947	up
PKLR	-1.25749	8.31016	-2.46587	0.0185039	0.0547612	-3.95512	down
NUDT2	1.09223	5.58786	2.45937	0.0187929	0.0553917	-3.96904	up
C8G	-1.33343	10.1978	-2.45689	0.018904	0.0556266	-3.97433	down
AKR1C4	-1.05021	10.743	-2.44141	0.0196118	0.0574368	-4.00731	down
FAP	1.03508	5.72199	2.43697	0.0198191	0.0579074	-4.01675	up
ENO2	1.25158	4.99975	2.43277	0.020017	0.0583205	-4.02565	up
HAUS6	1.30747	4.6394	2.43226	0.0200412	0.0583773	-4.02673	up
AFP	1.64592	8.48659	2.43011	0.0201434	0.0585377	-4.03129	up
ABCG5	-1.70525	10.3102	-2.42457	0.0204086	0.059142	-4.04301	down
KIZ	1.307	5.92247	2.4135	0.0209485	0.0604102	-4.06638	up
NDUFA4L2	1.01591	7.19758	2.40787	0.0212282	0.0610182	-4.07825	up
DENND2D	-1.01708	7.41724	-2.39775	0.0217391	0.0622702	-4.09951	down
SULT1E1	-1.36475	7.67025	-2.39013	0.0221315	0.0631027	-4.11549	down
CEL	1.07997	3.7683	2.37518	0.0229193	0.0648867	-4.14671	up
DPY19L1P1	1.06911	4.14371	2.37395	0.0229856	0.0650445	-4.14929	up
MZB1	-1.09459	5.53476	-2.35848	0.0238296	0.0669595	-4.18143	down
SLC35F5	1.09657	4.4683	2.35177	0.0242044	0.0677821	-4.19533	up
CBR3	1.05042	5.08249	2.33838	0.0249685	0.0694653	-4.22298	up
C4BPB	-1.05982	10.9322	-2.33465	0.0251846	0.0699591	-4.23065	down
SMOX	1.0173	6.49558	2.33422	0.0252098	0.0700127	-4.23153	up
G6PC	-1.03109	10.5214	-2.32612	0.0256867	0.0711779	-4.24819	down
LYPD1	1.07073	6.26208	2.32441	0.0257885	0.071412	-4.2517	up
ANGPTL8	-1.52311	8.5689	-2.32431	0.0257943	0.0714122	-4.2519	down
NAP1L3	-1.07852	6.26183	-2.30636	0.0268838	0.0737211	-4.28861	down
TRHDE	1.13884	4.65588	2.28162	0.0284529	0.0767344	-4.33886	up
KRT7	-1.32365	6.43205	-2.28033	0.028537	0.0768775	-4.34147	down
CDKAL1	1.06826	5.41375	2.27804	0.0286871	0.0771478	-4.34611	up
HLA-DRA	-1.20797	11.6417	-2.27185	0.0290951	0.0780759	-4.3586	down
MAGEA1	1.35963	5.75802	2.26408	0.029615	0.0791628	-4.37425	up
CLIC2	-1.41052	6.38863	-2.24736	0.0307623	0.0815973	-4.40779	down
TRAPPC12	1.08972	6.28471	2.22121	0.0326358	0.0853251	-4.45987	up
NAV3	1.21743	6.59879	2.20941	0.0335141	0.0870889	-4.48321	up
BAAT	-1.02698	11.152	-2.19028	0.0349827	0.0900672	-4.52086	down
HAL	-1.06163	10.9542	-2.17026	0.0365809	0.0930694	-4.56	down
NRTN	1.12372	3.98647	2.16592	0.0369359	0.0937892	-4.56845	up
MFSD12	1.17903	4.49726	2.1582	0.0375743	0.0950579	-4.58344	up
IL32	-1.21463	10.3599	-2.13978	0.0391381	0.0980469	-4.61905	down
MNDA	-1.1148	6.42875	-2.12965	0.040022	0.0997174	-4.63852	down
EHF	1.11444	5.48211	2.11539	0.0412972	0.102176	-4.66583	up
UNC93A	-1.0023	7.81559	-2.08384	0.0442457	0.107673	-4.72574	down
TNFRSF17	-1.06977	3.97051	-2.07747	0.0448627	0.108806	-4.73774	down
PPP1R1A	-1.32397	9.59329	-2.06652	0.0459411	0.110406	-4.75831	down
CCDC198	-1.09932	6.71165	-2.05056	0.047554	0.113535	-4.78814	down
IFI44L	-1.47701	7.44998	-2.03249	0.0494401	0.116935	-4.82171	down
