# Supplementary material for: Integrated analysis of ceRNA network in hepatocellular carcinoma using bioinformatics analysis
Source: Medicine (Baltimore). 2021 Jun 4;100(22):e26194. doi: 10.1097/MD.0000000000026194 (PMC8183720; doi:10.1097/MD.0000000000026194)
Supplement: Supplemental Digital Content [file medi-100-e26194-s002.xlsx]

## Sheet: Sheet1
Supplement Table 2. Results of the ceRNA interaction network.
lncRNA	miRNA	mRNA
HCP5	hsa-miR-144-3p	GINS1
HCP5	hsa-miR-144-3p	NOL12
HCP5	hsa-miR-144-3p	RNF41
HCP5	hsa-miR-144-3p	TMEM106C
CTC-459F4.3	hsa-miR-199a-5p	AP1G2
CTC-459F4.3	hsa-miR-199a-5p	BTBD3
CTC-459F4.3	hsa-miR-199a-5p	CGREF1
CTC-459F4.3	hsa-miR-199a-5p	CHEK1
CTC-459F4.3	hsa-miR-199a-5p	COL5A3
CTC-459F4.3	hsa-miR-199a-5p	COPS7B
CTC-459F4.3	hsa-miR-199a-5p	DLG5
CTC-459F4.3	hsa-miR-199a-5p	DNAJC10
CTC-459F4.3	hsa-miR-199a-5p	ERCC6L
CTC-459F4.3	hsa-miR-199a-5p	FOXM1
CTC-459F4.3	hsa-miR-199a-5p	GMNN
CTC-459F4.3	hsa-miR-199a-5p	H2AFX
CTC-459F4.3	hsa-miR-199a-5p	INAVA
CTC-459F4.3	hsa-miR-199a-5p	MUC13
CTC-459F4.3	hsa-miR-199a-5p	NCLN
CTC-459F4.3	hsa-miR-199a-5p	NDRG1
CTC-459F4.3	hsa-miR-199a-5p	NOL12
CTC-459F4.3	hsa-miR-199a-5p	ONECUT1
CTC-459F4.3	hsa-miR-199a-5p	PARPBP
CTC-459F4.3	hsa-miR-199a-5p	PHC1
CTC-459F4.3	hsa-miR-199a-5p	PLCB1
CTC-459F4.3	hsa-miR-199a-5p	RNF144A
CTC-459F4.3	hsa-miR-199a-5p	RNF41
CTC-459F4.3	hsa-miR-199a-5p	SLC6A11
CTC-459F4.3	hsa-miR-199a-5p	STK39
CTC-459F4.3	hsa-miR-199a-5p	SUSD4
CTC-459F4.3	hsa-miR-199a-5p	TMEM104
CTC-459F4.3	hsa-miR-199a-5p	TMOD3
CTC-459F4.3	hsa-miR-199a-5p	UBE2S
CTC-459F4.3	hsa-miR-199a-5p	XRCC3
CTC-459F4.3	hsa-miR-199a-5p	ZNF74
HCP5	hsa-miR-214-3p	ABT1
HCP5	hsa-miR-214-3p	ACACA
HCP5	hsa-miR-214-3p	ACLY
HCP5	hsa-miR-214-3p	ACSL4
HCP5	hsa-miR-214-3p	AKIP1
HCP5	hsa-miR-214-3p	ALPK3
HCP5	hsa-miR-214-3p	ARL4A
HCP5	hsa-miR-214-3p	ARNT2
HCP5	hsa-miR-214-3p	ASPH
HCP5	hsa-miR-214-3p	BARD1
HCP5	hsa-miR-214-3p	BCAT1
HCP5	hsa-miR-214-3p	BRD9
HCP5	hsa-miR-214-3p	BTBD3
HCP5	hsa-miR-214-3p	CBX5
HCP5	hsa-miR-214-3p	CCNA2
HCP5	hsa-miR-214-3p	CD2BP2
HCP5	hsa-miR-214-3p	COPS7B
HCP5	hsa-miR-214-3p	DNAJC6
HCP5	hsa-miR-214-3p	DSN1
HCP5	hsa-miR-214-3p	E2F3
HCP5	hsa-miR-214-3p	EHF
HCP5	hsa-miR-214-3p	FBXO17
HCP5	hsa-miR-214-3p	FEN1
HCP5	hsa-miR-214-3p	FOXM1
HCP5	hsa-miR-214-3p	FOXRED2
HCP5	hsa-miR-214-3p	GDNF
HCP5	hsa-miR-214-3p	GIT2
HCP5	hsa-miR-214-3p	GPSM2
HCP5	hsa-miR-214-3p	HKDC1
HCP5	hsa-miR-214-3p	HMGA1
HCP5	hsa-miR-214-3p	INAVA
HCP5	hsa-miR-214-3p	KIFC1
HCP5	hsa-miR-214-3p	LAPTM4B
HCP5	hsa-miR-214-3p	LEF1
HCP5	hsa-miR-214-3p	LYPD1
HCP5	hsa-miR-214-3p	MCM2
HCP5	hsa-miR-214-3p	MGA
HCP5	hsa-miR-214-3p	MNS1
HCP5	hsa-miR-214-3p	MPP6
HCP5	hsa-miR-214-3p	NASP
HCP5	hsa-miR-214-3p	NCAPH
HCP5	hsa-miR-214-3p	NDRG3
HCP5	hsa-miR-214-3p	NF2
HCP5	hsa-miR-214-3p	NOL12
HCP5	hsa-miR-214-3p	NRAS
HCP5	hsa-miR-214-3p	PARPBP
HCP5	hsa-miR-214-3p	PDIA6
HCP5	hsa-miR-214-3p	PHF21A
HCP5	hsa-miR-214-3p	PIK3C2B
HCP5	hsa-miR-214-3p	PLVAP
HCP5	hsa-miR-214-3p	PPCDC
HCP5	hsa-miR-214-3p	PPIH
HCP5	hsa-miR-214-3p	PRC1
HCP5	hsa-miR-214-3p	PRUNE1
HCP5	hsa-miR-214-3p	PTGFR
HCP5	hsa-miR-214-3p	RACGAP1
HCP5	hsa-miR-214-3p	RASAL2
HCP5	hsa-miR-214-3p	RGS5
HCP5	hsa-miR-214-3p	RNF144A
HCP5	hsa-miR-214-3p	RRAGD
HCP5	hsa-miR-214-3p	RRM2
HCP5	hsa-miR-214-3p	RTL8A
HCP5	hsa-miR-214-3p	SERPINI1
HCP5	hsa-miR-214-3p	SLC39A6
HCP5	hsa-miR-214-3p	SLC6A11
HCP5	hsa-miR-214-3p	SMOX
HCP5	hsa-miR-214-3p	SNRPD1
HCP5	hsa-miR-214-3p	SNX17
HCP5	hsa-miR-214-3p	SP1
HCP5	hsa-miR-214-3p	STIP1
HCP5	hsa-miR-214-3p	STMN1
HCP5	hsa-miR-214-3p	SUSD4
HCP5	hsa-miR-214-3p	TAGLN2
HCP5	hsa-miR-214-3p	TMEM104
HCP5	hsa-miR-214-3p	TOP2A
HCP5	hsa-miR-214-3p	TRHDE
HCP5	hsa-miR-214-3p	TRIM16
HCP5	hsa-miR-214-3p	USP1
HCP5	hsa-miR-214-3p	XYLT2
HCP5	hsa-miR-214-3p	ZFYVE26
HCP5	hsa-miR-214-3p	ZNF3
HCP5	hsa-miR-214-3p	ZNF354A
HCP5	hsa-miR-214-3p	ZNF580
HCP5	hsa-miR-214-3p	ZNF696
HCP5	hsa-miR-214-3p	ZWILCH
HCP5	hsa-miR-22-3p	ACLY
HCP5	hsa-miR-22-3p	AGBL5
HCP5	hsa-miR-22-3p	ASPH
HCP5	hsa-miR-22-3p	BCAT1
HCP5	hsa-miR-22-3p	CCNA2
HCP5	hsa-miR-22-3p	CCNE2
HCP5	hsa-miR-22-3p	CDC6
HCP5	hsa-miR-22-3p	CDCA8
HCP5	hsa-miR-22-3p	DTL
HCP5	hsa-miR-22-3p	ETV4
HCP5	hsa-miR-22-3p	FER
HCP5	hsa-miR-22-3p	FNBP1L
HCP5	hsa-miR-22-3p	GPSM2
HCP5	hsa-miR-22-3p	H2AFX
HCP5	hsa-miR-22-3p	ICK
HCP5	hsa-miR-22-3p	KCNE5
HCP5	hsa-miR-22-3p	LEF1
HCP5	hsa-miR-22-3p	MFSD12
HCP5	hsa-miR-22-3p	MSH2
HCP5	hsa-miR-22-3p	NF2
HCP5	hsa-miR-22-3p	NRAS
HCP5	hsa-miR-22-3p	ONECUT1
HCP5	hsa-miR-22-3p	PDK1
HCP5	hsa-miR-22-3p	PLXNC1
HCP5	hsa-miR-22-3p	POGK
HCP5	hsa-miR-22-3p	RALY
HCP5	hsa-miR-22-3p	REXO4
HCP5	hsa-miR-22-3p	RGS5
HCP5	hsa-miR-22-3p	SENP7
HCP5	hsa-miR-22-3p	SLC35F5
HCP5	hsa-miR-22-3p	SLC6A8
HCP5	hsa-miR-22-3p	SOX4
HCP5	hsa-miR-22-3p	SULT1C2
HCP5	hsa-miR-22-3p	TCFL5
HCP5	hsa-miR-22-3p	TMPO
HCP5	hsa-miR-22-3p	TOP3B
HCP5	hsa-miR-22-3p	ZNF74
CTD-2201E18.3	hsa-miR-424-5p	ACACA
CTD-2201E18.3	hsa-miR-424-5p	BLMH
CTD-2201E18.3	hsa-miR-424-5p	E2F3
CTD-2201E18.3	hsa-miR-424-5p	GINS4
CTD-2201E18.3	hsa-miR-424-5p	GPSM2
CTD-2201E18.3	hsa-miR-424-5p	POGK
CTD-2201E18.3	hsa-miR-424-5p	RACGAP1
CTD-2201E18.3	hsa-miR-424-5p	RAN
CTD-2201E18.3	hsa-miR-424-5p	SP1
CTD-2201E18.3	hsa-miR-424-5p	TCFL5
CTD-2201E18.3	hsa-miR-497-5p	AGPAT4
CTD-2201E18.3	hsa-miR-497-5p	ANGPT2
CTD-2201E18.3	hsa-miR-497-5p	ATAD2
CTD-2201E18.3	hsa-miR-497-5p	BLMH
CTD-2201E18.3	hsa-miR-497-5p	C17orf75
CTD-2201E18.3	hsa-miR-497-5p	CDC6
CTD-2201E18.3	hsa-miR-497-5p	DNAJC10
CTD-2201E18.3	hsa-miR-497-5p	DUSP9
CTD-2201E18.3	hsa-miR-497-5p	ENAH
CTD-2201E18.3	hsa-miR-497-5p	FGF13
CTD-2201E18.3	hsa-miR-497-5p	GINS4
CTD-2201E18.3	hsa-miR-497-5p	GOLPH3L
CTD-2201E18.3	hsa-miR-497-5p	IGF2BP3
CTD-2201E18.3	hsa-miR-497-5p	IHH
CTD-2201E18.3	hsa-miR-497-5p	JPT1
CTD-2201E18.3	hsa-miR-497-5p	KCNE5
CTD-2201E18.3	hsa-miR-497-5p	LPCAT1
CTD-2201E18.3	hsa-miR-497-5p	MAPK1
CTD-2201E18.3	hsa-miR-497-5p	NF2
CTD-2201E18.3	hsa-miR-497-5p	NUP43
CTD-2201E18.3	hsa-miR-497-5p	OIP5
CTD-2201E18.3	hsa-miR-497-5p	P3H4
CTD-2201E18.3	hsa-miR-497-5p	PLXNC1
CTD-2201E18.3	hsa-miR-497-5p	RACGAP1
CTD-2201E18.3	hsa-miR-497-5p	RALY
CTD-2201E18.3	hsa-miR-497-5p	RNF144A
CTD-2201E18.3	hsa-miR-497-5p	SERPINI1
CTD-2201E18.3	hsa-miR-497-5p	SLC35F5
CTD-2201E18.3	hsa-miR-497-5p	SNRPD1
CTD-2201E18.3	hsa-miR-497-5p	SPC25
CTD-2201E18.3	hsa-miR-497-5p	SRD5A3
CTD-2201E18.3	hsa-miR-497-5p	TIPIN
CTD-2201E18.3	hsa-miR-497-5p	ZNF532
RP11-293M10.6	hsa-miR-21-5p	BDH1
RP11-293M10.6	hsa-miR-21-5p	SLC10A1
RP11-293M10.6	hsa-miR-21-5p	THBS1
RP11-293M10.6	hsa-miR-21-5p	BDH2
RP11-293M10.6	hsa-miR-21-5p	CA2
RP11-293M10.6	hsa-miR-21-5p	ADRA1A
RP11-293M10.6	hsa-miR-21-5p	MS4A6A
RP11-293M10.6	hsa-miR-21-5p	CDC37L1
RP11-293M10.6	hsa-miR-21-5p	MASP1
RP11-293M10.6	hsa-miR-21-5p	RND3
